# Supplementary material for: Deep Sequencing-Based Analysis of the Cymbidium ensifolium Floral Transcriptome
Source: PLoS One. 2013 Dec 31;8(12):e85480. doi: 10.1371/journal.pone.0085480 (PMC3877369; doi:10.1371/journal.pone.0085480)
Supplement: Table S1 — A total of 9,830 isotigs from C. ensifolium transcriptome involved in 126 pathways with reference to Arabidopsis thaliana. (XLS) [file pone.0085480.s001.xls]

## Sheet: Sheet1
Table S1 A total of 9,830 isotigs from C. ensifolium transcriptome involved in 126 pathways with reference to Arabidopsis thaliana
Pathway accession	Reference pathway	Number of isotigs
ath01100	Metabolic pathways	1677
ath01110	Biosynthesis of secondary metabolites	908
ath03010	Ribosome	313
ath04075	Plant hormone signal transduction	258
ath01230	Biosynthesis of amino acids	249
ath01200	Carbon metabolism	216
ath04141	Protein processing in endoplasmic reticulum	209
ath03040	Spliceosome	181
ath03013	RNA transport	157
ath00190	Oxidative phosphorylation	155
ath04626	Plant pathogen interaction	153
ath00230	Purine metabolism	146
ath00500	Starch and sucrose metabolism	139
ath00940	Phenylpropanoid biosynthesis	136
ath04120	Ubiquitin mediated proteolysis	133
ath00010	Glycolysis / Gluconeogenesis	109
ath00240	Pyrimidine metabolism	108
ath03015	mRNA surveillance pathway	107
ath00360	Phenylalanine metabolism	105
ath00520	Amino sugar and nucleotide sugar metabolism	102
ath03018	RNA degradation	102
ath00480	Glutathione metabolism	93
ath03008	Ribosome biogenesis in eukaryotes	92
ath04144	Endocytosis	92
ath00270	Cysteine and methionine metabolism	88
ath04145	Phagosome	86
ath04146	Peroxisome	80
ath00620	Pyruvate metabolism	75
ath00564	Glycerophospholipid metabolism	71
ath03420	Nucleotide excision repair	68
ath00330	Arginine and proline metabolism	67
ath00710	Carbon fixation in photosynthetic organisms	67
ath00195	Photosynthesis	66
ath00945	Stilbenoid, diarylheptanoid and gingerol biosynthesis	64
ath00040	Pentose and glucuronate interconversions	63
ath00903	Limonene and pinene degradation	62
ath00020	Citrate cycle (TCA cycle)	60
ath00562	Inositol phosphate metabolism	60
ath01210	2 - Oxocarboxylic acid metabolism	58
ath03050	Proteasome	58
ath00400	Phenylalanine, tyrosine and tryptophan biosynthesis	56
ath00970	Aminoacyl tRNA biosynthesis	56
ath03440	Homologous recombination	56
ath04070	Phosphatidylinositol signaling system	56
ath00630	Glyoxylate and dicarboxylate metabolism	55
ath00900	Terpenoid backbone biosynthesis	54
ath03022	Basal transcription factors	54
ath00030	Pentose phosphate pathway	53
ath00260	Glycine, serine and threonine metabolism	53
ath03060	Protein export	53
ath00051	Fructose and mannose metabolism	51
ath00460	Cyanoamino acid metabolism	48
ath03030	DNA replication	48
ath04130	SNARE interactions in vesicular transport	47
ath00860	Porphyrin and chlorophyll metabolism	46
ath00250	Alanine, aspartate and glutamate metabolism	45
ath00280	Valine, leucine and isoleucine degradation	44
ath00510	N - Glycan biosynthesis	44
ath00561	Glycerolipid metabolism	43
ath00052	Galactose metabolism	42
ath03020	RNA polymerase	41
ath00071	Fatty acid metabolism	40
ath00910	Nitrogen metabolism	40
ath03410	Base excision repair	40
ath03430	Mismatch repair	39
ath00053	Ascorbate and aldarate metabolism	37
ath00920	Sulfur metabolism	36
ath00350	Tyrosine metabolism	35
ath00130	Ubiquinone and other terpenoid - quinone biosynthesis	31
ath01040	Biosynthesis of unsaturated fatty acids	31
ath00410	beta - Alanine metabolism	29
ath00592	alpha Linolenic acid metabolism	29
ath00960	Tropane, piperidine and pyridine alkaloid biosynthesis	29
ath00061	Fatty acid biosynthesis	28
ath00062	Fatty acid elongation	28
ath00640	Propanoate metabolism	28
ath00770	Pantothenate and CoA biosynthesis	27
ath00380	Tryptophan metabolism	26
ath00565	Ether lipid metabolism	26
ath00906	Carotenoid biosynthesis	25
ath00100	Steroid biosynthesis	24
ath00563	Glycosylphosphatidylinositol(GPI) - anchor biosynthesis	24
ath02010	ABC transporters	24
ath04712	Circadian rhythm plant	24
ath00290	Valine, leucine and isoleucine biosynthesis	22
ath04140	Regulation of autophagy	22
ath00196	Photosynthesis - antenna proteins	21
ath00600	Sphingolipid metabolism	21
ath00790	Folate biosynthesis	20
ath00340	Histidine metabolism	19
ath00650	Butanoate metabolism	19
ath00670	One carbon pool by folate	19
ath00908	Zeatin biosynthesis	19
ath00073	Cutin, suberine and wax biosynthesis	17
ath00450	Selenocompound metabolism	17
ath00941	Flavonoid biosynthesis	17
ath00300	Lysine biosynthesis	16
ath00590	Arachidonic acid metabolism	16
ath00904	Diterpenoid biosynthesis	16
ath00950	Isoquinoline alkaloid biosynthesis	16
ath04122	Sulfur relay system	14
ath00780	Biotin metabolism	13
ath00310	Lysine degradation	12
ath00430	Taurine and hypotaurine metabolism	12
ath00511	Other glycan degradation	12
ath00760	Nicotinate and nicotinamide metabolism	11
ath00730	Thiamine metabolism	10
ath01220	Degradation of aromatic compounds	10
ath00591	Linoleic acid metabolism	9
ath00603	Glycosphingolipid biosynthesis globo series	9
ath00750	Vitamin B6 metabolism	9
ath00909	Sesquiterpenoid and triterpenoid biosynthesis	8
ath00531	Glycosaminoglycan degradation	7
ath00740	Riboflavin metabolism	7
ath03450	Non - homologous end joining	7
ath00660	C5 - Branched dibasic acid metabolism	6
ath00604	Glycosphingolipid biosynthesis ganglio series	5
ath00905	Brassinosteroid biosynthesis	5
ath00966	Glucosinolate biosynthesis	5
ath00072	Synthesis and degradation of ketone bodies	4
ath00514	Other types of O - glycan biosynthesis	4
ath00785	Lipoic acid metabolism	4
ath00901	Indole alkaloid biosynthesis	4
ath00232	Caffeine metabolism	3
ath00944	Flavone and flavonol biosynthesis	3
ath00902	Monoterpenoid biosynthesis	1
