# Supplementary material for: Deep Sequencing-Based Analysis of the Cymbidium ensifolium Floral Transcriptome
Source: PLoS One. 2013 Dec 31;8(12):e85480. doi: 10.1371/journal.pone.0085480 (PMC3877369; doi:10.1371/journal.pone.0085480)
Supplement: Table S2 — A total of 9,539 isotigs from C. ensifolium transcriptome involved in 123 pathways with reference to Oryza sativa. (XLS) [file pone.0085480.s002.xls]

## Sheet: Sheet1
Table S2 A total of 9,539 isotigs from C. ensifolium transcriptome were involved in 123 pathways with reference to Oryza sativa
Pathway accession	Reference pathway	Number of isotigs
dosa01100	Metabolic pathways	1378
dosa01110	Biosynthesis of secondary metabolites	714
dosa03010	Ribosome	241
dosa01230	Biosynthesis of amino acids	209
dosa01200	Carbon metabolism	201
dosa04075	Plant hormone signal transduction	190
dosa04141	Protein processing in endoplasmic reticulum	183
dosa03040	Spliceosome	173
dosa03013	RNA transport	145
dosa04626	Plant-pathogen interaction	128
dosa00230	Purine metabolism	126
dosa00010	Glycolysis / Gluconeogenesis	115
dosa00500	Starch and sucrose metabolism	112
dosa00190	Oxidative phosphorylation	111
dosa04120	Ubiquitin mediated proteolysis	108
dosa00940	Phenylpropanoid biosynthesis	98
dosa00520	Amino sugar and nucleotide sugar metabolism	96
dosa00240	Pyrimidine metabolism	96
dosa03015	mRNA surveillance pathway	95
dosa03018	RNA degradation	84
dosa03008	Ribosome biogenesis in eukaryotes	82
dosa04144	Endocytosis	79
dosa00360	Phenylalanine metabolism	79
dosa00270	Cysteine and methionine metabolism	76
dosa04146	Peroxisome	73
dosa00480	Glutathione metabolism	73
dosa00710	Carbon fixation in photosynthetic organisms	72
dosa00620	Pyruvate metabolism	72
dosa04145	Phagosome	71
dosa00564	Glycerophospholipid metabolism	67
dosa03050	Proteasome	60
dosa03420	Nucleotide excision repair	59
dosa00330	Arginine and proline metabolism	56
dosa00970	Aminoacyl-tRNA biosynthesis	52
dosa00051	Fructose and mannose metabolism	52
dosa03060	Protein export	50
dosa00630	Glyoxylate and dicarboxylate metabolism	50
dosa00020	Citrate cycle (TCA cycle)	49
dosa03440	Homologous recombination	48
dosa03030	DNA replication	47
dosa01210	2-Oxocarboxylic acid metabolism	47
dosa00195	Photosynthesis	47
dosa00260	Glycine, serine and threonine metabolism	46
dosa00030	Pentose phosphate pathway	46
dosa00052	Galactose metabolism	45
dosa00561	Glycerolipid metabolism	44
dosa00562	Inositol phosphate metabolism	43
dosa00400	Phenylalanine, tyrosine and tryptophan biosynthesis	42
dosa00250	Alanine, aspartate and glutamate metabolism	41
dosa00071	Fatty acid metabolism	41
dosa03022	Basal transcription factors	40
dosa04070	Phosphatidylinositol signaling system	39
dosa00900	Terpenoid backbone biosynthesis	39
dosa01040	Biosynthesis of unsaturated fatty acids	37
dosa00860	Porphyrin and chlorophyll metabolism	37
dosa00280	Valine, leucine and isoleucine degradation	37
dosa00510	N-Glycan biosynthesis	36
dosa00350	Tyrosine metabolism	36
dosa00053	Ascorbate and aldarate metabolism	36
dosa03410	Base excision repair	35
dosa00040	Pentose and glucuronate interconversions	35
dosa03430	Mismatch repair	34
dosa03020	RNA polymerase	34
dosa00910	Nitrogen metabolism	32
dosa00130	Ubiquinone and other terpenoid-quinone biosynthesis	32
dosa00592	alpha-Linolenic acid metabolism	31
dosa04130	SNARE interactions in vesicular transport	30
dosa00920	Sulfur metabolism	30
dosa00061	Fatty acid biosynthesis	29
dosa00770	Pantothenate and CoA biosynthesis	27
dosa00410	beta-Alanine metabolism	27
dosa00460	Cyanoamino acid metabolism	26
dosa00906	Carotenoid biosynthesis	24
dosa00100	Steroid biosynthesis	24
dosa00650	Butanoate metabolism	23
dosa00600	Sphingolipid metabolism	23
dosa00563	Glycosylphosphatidylinositol (GPI)-anchor biosynthesis	23
dosa00565	Ether lipid metabolism	22
dosa04712	Circadian rhythm - plant	21
dosa00640	Propanoate metabolism	21
dosa00380	Tryptophan metabolism	21
dosa00950	Isoquinoline alkaloid biosynthesis	20
dosa00780	Biotin metabolism	20
dosa00062	Fatty acid elongation	19
dosa04140	Regulation of autophagy	17
dosa00941	Flavonoid biosynthesis	17
dosa00290	Valine, leucine and isoleucine biosynthesis	17
dosa00960	Tropane, piperidine and pyridine alkaloid biosynthesis	16
dosa00908	Zeatin biosynthesis	16
dosa00670	One carbon pool by folate	16
dosa00340	Histidine metabolism	16
dosa00790	Folate biosynthesis	15
dosa00591	Linoleic acid metabolism	14
dosa00430	Taurine and hypotaurine metabolism	14
dosa00196	Photosynthesis - antenna proteins	14
dosa00073	Cutin, suberine and wax biosynthesis	14
dosa00904	Diterpenoid biosynthesis	13
dosa00450	Selenocompound metabolism	13
dosa00300	Lysine biosynthesis	13
dosa04122	Sulfur relay system	12
dosa00760	Nicotinate and nicotinamide metabolism	12
dosa00310	Lysine degradation	12
dosa02010	ABC transporters	11
dosa01220	Degradation of aromatic compounds	11
dosa00730	Thiamine metabolism	11
dosa00590	Arachidonic acid metabolism	11
dosa00511	Other glycan degradation	11
dosa00945	Stilbenoid, diarylheptanoid and gingerol biosynthesis	10
dosa00905	Brassinosteroid biosynthesis	9
dosa00603	Glycosphingolipid biosynthesis - globo series	9
dosa00903	Limonene and pinene degradation	8
dosa00750	Vitamin B6 metabolism	8
dosa00531	Glycosaminoglycan degradation	8
dosa00740	Riboflavin metabolism	7
dosa00072	Synthesis and degradation of ketone bodies	7
dosa03450	Non-homologous end-joining	6
dosa00604	Glycosphingolipid biosynthesis - ganglio series	6
dosa00944	Flavone and flavonol biosynthesis	4
dosa00909	Sesquiterpenoid and triterpenoid biosynthesis	4
dosa00785	Lipoic acid metabolism	4
dosa00660	C5-Branched dibasic acid metabolism	4
dosa00514	Other types of O-glycan biosynthesis	2
dosa00232	Caffeine metabolism	2
