# Supplementary material for: Deep Sequencing-Based Analysis of the Cymbidium ensifolium Floral Transcriptome
Source: PLoS One. 2013 Dec 31;8(12):e85480. doi: 10.1371/journal.pone.0085480 (PMC3877369; doi:10.1371/journal.pone.0085480)
Supplement: Table S3 — Representatives putative MADS genes in C. ensifolium, including the five classes of genes. (XLS) [file pone.0085480.s003.xls]

## Sheet: Sheet1
Table S3. Representatives putative MADS genes in C. ensifolium, including the five classes of genes
Type of MADS genes	Representative unigene ID	Query length	Accession number	Description	Reference organism	E-Value	Similarity
	comp45324_c0_seq4	1013	AEX86945.1	AP1-like protein	Cymbidium faberi	0	0.99
	comp45324_c0_seq3	1067	AEX86945.1	AP1-like protein	Cymbidium faberi	0	1
	comp45324_c0_seq1	1206	AEX86945.1	AP1-like protein	Cymbidium faberi	0	0.99
	comp45324_c0_seq2	1152	AEX86945.1	AP1-like protein	Cymbidium faberi	7e-44	0.8
	comp55623_c1_seq17	659	AFQ31623.1	AP1-like MADS-box protein	Cymbidium ensifolium	5e-41	0.99
	comp1105623_c0_seq1	558	AFQ31623.1	AP1-like MADS-box protein	Cymbidium ensifolium	5e-20	0.81
	comp55623_c1_seq2	1049	AFQ31623.1	AP1-like MADS-box protein	Cymbidium ensifolium	0	0.98
	comp55623_c1_seq34	397	AFQ31623.1	AP1-like MADS-box protein	Cymbidium ensifolium	1e-22	0.92
	comp55623_c1_seq26	466	AFQ31623.1	AP1-like MADS-box protein	Cymbidium ensifolium	1e-22	0.92
	comp55623_c1_seq37	386	AFQ31623.1	AP1-like MADS-box protein	Cymbidium ensifolium	9e-11	0.92
	comp55623_c1_seq28	463	AFQ31623.1	AP1-like MADS-box protein	Cymbidium ensifolium	9e-11	0.92
	comp55623_c1_seq12	736	AFQ31623.1	AP1-like MADS-box protein	Cymbidium ensifolium	6e-41	0.99
	comp55623_c1_seq1	1126	AFQ31623.1	AP1-like MADS-box protein	Cymbidium ensifolium	0	0.98
	comp55623_c1_seq24	511	AFQ31623.1	AP1-like MADS-box protein	Cymbidium ensifolium	1e-22	0.92
	comp52237_c1_seq2	1589	XP_002271312.1	PREDICTED: squamosa promoter-binding-like protein 12-like	Vitis vinifera	0	0.61
	comp52237_c1_seq5	1488	XP_002271312.1	PREDICTED: squamosa promoter-binding-like protein 12-like	Vitis vinifera	0	0.61
	comp52237_c1_seq3	1559	XP_002271312.1	PREDICTED: squamosa promoter-binding-like protein 12-like	Vitis vinifera	0	0.61
	comp58480_c0_seq1	2119	XP_002271312.1	PREDICTED: squamosa promoter-binding-like protein 12-like	Vitis vinifera	0	0.6
	comp52237_c1_seq1	1660	XP_002271312.1	PREDICTED: squamosa promoter-binding-like protein 12-like	Vitis vinifera	0	0.61
	comp52237_c1_seq4	1520	XP_002271312.1	PREDICTED: squamosa promoter-binding-like protein 12-like	Vitis vinifera	0	0.61
	comp52237_c1_seq6	1449	XP_002271312.1	PREDICTED: squamosa promoter-binding-like protein 12-like	Vitis vinifera	0	0.61
	comp54135_c1_seq1	1557	XP_002274934.1	PREDICTED: squamosa promoter-binding-like protein 1-like	Vitis vinifera	0	0.62
A class gene	comp50445_c0_seq1	3098	XP_002277039.1	PREDICTED: squamosa promoter-binding-like protein 7-like	Vitis vinifera	0	0.77
	comp41254_c0_seq1	985	XP_002273228.1	PREDICTED: squamosa promoter-binding-like protein 12-like isoform 1	Vitis vinifera	6e-43	0.74
	comp53355_c0_seq4	1417	XP_002280160.1	PREDICTED: squamosa promoter-binding-like protein 13	Vitis vinifera	0	0.6
	comp40555_c1_seq1	698	XP_002280160.1	PREDICTED: squamosa promoter-binding-like protein 13	Vitis vinifera	6e-29	0.61
	comp53355_c0_seq6	805	XP_002280160.1	PREDICTED: squamosa promoter-binding-like protein 13	Vitis vinifera	2e-25	0.59
	comp53355_c0_seq3	1499	XP_002280160.1	PREDICTED: squamosa promoter-binding-like protein 13	Vitis vinifera	6e-45	0.65
	comp26420_c0_seq1	2416	XP_002273784.1	PREDICTED: squamosa promoter-binding-like protein 14-like	Vitis vinifera	0	0.68
	comp33957_c0_seq1	2065	XP_002273784.1	PREDICTED: squamosa promoter-binding-like protein 14-like	Vitis vinifera	0	0.59
	comp33957_c0_seq2	1374	XP_002273784.1	PREDICTED: squamosa promoter-binding-like protein 14-like	Vitis vinifera	0	0.69
	comp26420_c0_seq2	2260	XP_002273784.1	PREDICTED: squamosa promoter-binding-like protein 14-like	Vitis vinifera	0	0.71
	comp45859_c0_seq2	4108	XP_002510746.1	Squamosa promoter-binding protein, putative	Ricinus communis	0	0.69
	comp45859_c0_seq1	4318	XP_002510746.1	Squamosa promoter-binding protein, putative	Ricinus communis	0	0.69
	comp48104_c1_seq1	752	XP_003563064.1	PREDICTED: squamosa promoter-binding-like protein 6-like	Brachypodium distachyon	0	0.65
	comp44420_c1_seq1	533	XP_003572369.1	PREDICTED: squamosa promoter-binding-like protein 14-like	Brachypodium distachyon	1e-39	0.66
	comp54692_c1_seq6	1895	XP_003574825.1	PREDICTED: squamosa promoter-binding-like protein 16-like	Brachypodium distachyon	3e-28	0.71
	comp54692_c1_seq5	1908	XP_003574825.1	PREDICTED: squamosa promoter-binding-like protein 16-like	Brachypodium distachyon	3e-28	0.71
	comp40555_c0_seq1	483	XP_003574825.1	PREDICTED: squamosa promoter-binding-like protein 16-like	Brachypodium distachyon	2e-22	0.57
	comp54692_c1_seq11	1132	XP_003574825.1	PREDICTED: squamosa promoter-binding-like protein 16-like	Brachypodium distachyon	1e-28	0.71
	comp54692_c1_seq3	2182	XP_003574825.1	PREDICTED: squamosa promoter-binding-like protein 16-like	Brachypodium distachyon	3e-28	0.71
	comp54692_c1_seq4	2169	XP_003574825.1	PREDICTED: squamosa promoter-binding-like protein 16-like	Brachypodium distachyon	3e-28	0.71
	comp54692_c1_seq10	1472	XP_003578390.1	PREDICTED: squamosa promoter-binding-like protein 18-like isoform 1	Brachypodium distachyon	0	0.59
	comp54692_c1_seq7	1746	XP_003578391.1	PREDICTED: squamosa promoter-binding-like protein 18-like isoform 2	Brachypodium distachyon	0	0.64
	comp194830_c0_seq1	358	BAF91445.1	PI/GLO-related transcription factor CONTORTED	Ipomoea nil	0	0.97
	comp29020_c0_seq1	1115	ADW76860.1	PI/GLO	Cymbidium faberi	0	1
B class gene	comp23348_c0_seq1	1718	AFH66788.1	AP3-like MADS-box 1 protein	Cymbidium ensifolium	0	1
	comp46471_c0_seq2	915	ACR16037.1	DEFICIENS-like MADS-box transcription factor	Gongora galeata	0	0.96
	comp46471_c0_seq1	1087	ACR16037.1	DEFICIENS-like MADS-box transcription factor	Gongora galeata	0	0.96
	comp56802_c0_seq1	834	ADI58466.1	DEFICIENS	Cymbidium faberi	0	1
	comp53556_c0_seq2	960	AAZ95250.1	AGAMOUS-like transcription factor	Dendrobium crumenatum	0	0.91
	comp53556_c0_seq4	770	AAZ95250.1	AGAMOUS-like transcription factor	Dendrobium crumenatum	0	0.91
C class gene	comp53556_c0_seq3	930	AAZ95250.1	AGAMOUS-like transcription factor	Dendrobium crumenatum	0	0.91
	comp136336_c0_seq1	434	AAZ95251.1	AGAMOUS-like transcription factor	Dendrobium crumenatum	0	0.94
	comp42425_c0_seq1	688	AAZ95251.1	AGAMOUS-like transcription factor	Dendrobium crumenatum	4e-33	0.93
	comp57290_c0_seq1	856	ADP00515.1	Cymbidium MADS-box protein AG1	Cymbidium faberi	0	1
D class gene	comp54653_c0_seq21	732	AAV64214.1	stk	Zea mays	1e-08	0.97
	comp40397_c1_seq1	729	ABK35281.1	MADS-box transcription factor AGL6a	Crocus sativus	8e-16	0.93
	comp54559_c0_seq1	898	XP_002271407.1	PREDICTED: agamous-like MADS-box protein AGL86-like	Vitis vinifera	7e-08	0.6
	comp44109_c0_seq1	380	XP_002271407.1	PREDICTED: agamous-like MADS-box protein AGL86-like	Vitis vinifera	3e-07	0.6
	comp55336_c0_seq26	719	NP_001148603.1	MADS-box protein AGL66	Zea mays	1e-25	0.95
	comp55336_c0_seq12	1087	NP_001148603.1	MADS-box protein AGL66	Zea mays	3e-25	0.95
	comp55336_c0_seq25	747	NP_001148603.1	MADS-box protein AGL66	Zea mays	2e-25	0.95
	comp55336_c0_seq14	1059	NP_001148603.1	MADS-box protein AGL66	Zea mays	3e-25	0.95
E class gene	comp55336_c0_seq15	1055	NP_001148603.1	MADS-box protein AGL66	Zea mays	3e-25	0.95
	comp55336_c0_seq13	1083	NP_001148603.1	MADS-box protein AGL66	Zea mays	3e-25	0.95
	comp55336_c0_seq3	1309	NP_001148603.1	MADS-box protein AGL66	Zea mays	4e-25	0.95
	comp55336_c0_seq4	1281	NP_001148603.1	MADS-box protein AGL66	Zea mays	4e-25	0.95
	comp55336_c0_seq1	1378	NP_001148603.1	MADS-box protein AGL66	Zea mays	4e-25	0.95
	comp55336_c0_seq29	584	NP_001148603.1	MADS-box protein AGL66	Zea mays	9e-26	0.95
	comp55336_c0_seq2	1350	NP_001148603.1	MADS-box protein AGL66	Zea mays	4e-25	0.95
	comp38400_c0_seq1	1124	ACT66279.1	AGL6-like protein 1	Cymbidium goeringii	0	1
	comp55336_c0_seq19	929	CAX16992.1	AGL66 protein	Eschscholzia californica	1e-33	0.92
	comp55336_c0_seq9	1155	CAX16992.1	AGL66 protein	Eschscholzia californica	2e-33	0.92
	comp55336_c0_seq7	1183	CAX16992.1	AGL66 protein	Eschscholzia californica	0	0.7
	comp55336_c0_seq8	1169	CAX16992.1	AGL66 protein	Eschscholzia californica	0	0.7
	comp55336_c0_seq27	621	CAX16992.1	AGL66 protein	Eschscholzia californica	0	0.71
	comp55336_c0_seq16	961	CAX16992.1	AGL66 protein	Eschscholzia californica	0	0.7
	comp55336_c0_seq33	520	CAX16992.1	AGL66 protein	Eschscholzia californica	1e-09	0.83
	comp55336_c0_seq31	548	CAX16992.1	AGL66 protein	Eschscholzia californica	1e-30	0.63
	comp55336_c0_seq18	933	CAX16992.1	AGL66 protein	Eschscholzia californica	1e-33	0.92
	comp55336_c0_seq5	1252	CAX16992.1	AGL66 protein	Eschscholzia californica	0	0.7
	comp55336_c0_seq6	1224	CAX16992.1	AGL66 protein	Eschscholzia californica	2e-33	0.92
	comp55336_c0_seq34	458	CAX16992.1	AGL66 protein	Eschscholzia californica	1e-38	0.83
	comp55336_c0_seq28	593	CAX16992.1	AGL66 protein	Eschscholzia californica	5e-34	0.92
	comp47288_c0_seq1	1267	Q38694.1	Agamous-like MADS-box protein AGL9 homolog	x Aranda deborah	0	0.91
	comp47600_c0_seq2	789	ABF57936.1	MADS-box transcription factor TaAGL36	Triticum aestivum	2e-21	0.66
	comp42856_c0_seq1	1393	AFH66785.1	SEP-like MADS-box protein	Cymbidium ensifolium	0	1
	comp28584_c0_seq2	634	ABQ08573.1	MADS-box protein 1	Dendrobium nobile	0	0.98
	comp47168_c0_seq1	968	ABQ08573.1	MADS-box protein 1	Dendrobium nobile	9e-29	0.69
	comp47168_c0_seq2	932	ABQ08573.1	MADS-box protein 1	Dendrobium nobile	2e-27	0.69
	comp47168_c0_seq3	896	ABQ08573.1	MADS-box protein 1	Dendrobium nobile	4e-28	0.69
	comp53657_c0_seq10	1094	CAM59078.1	MIKC-type MADS-box transcription factor WM30	Triticum aestivum	9e-28	0.83
	comp53657_c0_seq11	1035	CAM59078.1	MIKC-type MADS-box transcription factor WM30	Triticum aestivum	5e-17	0.8
	comp53657_c0_seq15	863	CAM59078.1	MIKC-type MADS-box transcription factor WM30	Triticum aestivum	8e-28	0.82
	comp53657_c0_seq3	1312	CAM59078.1	MIKC-type MADS-box transcription factor WM30	Triticum aestivum	1e-27	0.83
	comp53657_c0_seq4	1310	CAM59078.1	MIKC-type MADS-box transcription factor WM30	Triticum aestivum	1e-27	0.83
	comp53657_c0_seq29	545	CAM59078.1	MIKC-type MADS-box transcription factor WM30	Triticum aestivum	3e-28	0.82
	comp53657_c0_seq33	451	CAM59078.1	MIKC-type MADS-box transcription factor WM30	Triticum aestivum	2e-28	0.82
	comp53657_c0_seq1	1412	CAM59078.1	MIKC-type MADS-box transcription factor WM30	Triticum aestivum	1e-27	0.83
	comp53657_c0_seq12	1003	CAM59078.1	MIKC-type MADS-box transcription factor WM30	Triticum aestivum	8e-28	0.83
	comp53657_c0_seq24	577	CAM59078.1	MIKC-type MADS-box transcription factor WM30	Triticum aestivum	2e-17	0.79
	comp53657_c0_seq18	761	CAM59078.1	MIKC-type MADS-box transcription factor WM30	Triticum aestivum	6e-28	0.82
	comp53657_c0_seq7	1210	CAM59078.1	MIKC-type MADS-box transcription factor WM30	Triticum aestivum	1e-27	0.83
	comp53344_c0_seq6	506	CAM59078.1	MIKC-type MADS-box transcription factor WM30	Triticum aestivum	7e-41	0.9
	comp53657_c0_seq5	1221	CAM59078.1	MIKC-type MADS-box transcription factor WM30	Triticum aestivum	1e-27	0.83
	comp53657_c0_seq6	1219	CAM59078.1	MIKC-type MADS-box transcription factor WM30	Triticum aestivum	1e-27	0.83
	comp53657_c0_seq9	1119	CAM59078.1	MIKC-type MADS-box transcription factor WM30	Triticum aestivum	9e-28	0.83
	comp53657_c0_seq2	1321	CAM59078.1	MIKC-type MADS-box transcription factor WM30	Triticum aestivum	1e-27	0.83
	comp53657_c0_seq8	1126	CAM59078.1	MIKC-type MADS-box transcription factor WM30	Triticum aestivum	6e-17	0.8
Other MADS genes	comp4823_c0_seq1	949	ACI05256.1	type I MADS box transcription factor	Petunia x hybrida	6e-41	0.72
	comp53871_c0_seq16	583	AAB80806.1	putative MADS box transcription factor PrMADS9	Pinus radiata	2e-12	0.57
	comp53871_c0_seq14	664	AAB80806.1	putative MADS box transcription factor PrMADS9	Pinus radiata	1e-08	0.56
	comp47600_c0_seq1	1183	ACY82403.1	MADS-box protein 20	Petunia x hybrida	0	0.76
	comp47618_c0_seq2	1197	ADP00516.1	MADS-box factor MADS2	Cymbidium ensifolium	0	1
	comp47618_c0_seq1	1867	ADP00516.1	MADS-box factor MADS2	Cymbidium ensifolium	0	1
	comp55336_c0_seq37	385	CBJ21246.1	MADS2 protein	Aristolochia fimbriata	3e-14	0.74
	comp55336_c0_seq36	404	CAX11684.1	MADS62 protein	Oryza sativa Japonica Group	3e-18	0.72
	comp55013_c2_seq1	2168	CAX16990.1	MADS1 protein	Eschscholzia californica	0	0.69
	comp55013_c2_seq4	1965	CAX16990.1	MADS1 protein	Eschscholzia californica	0	0.7
	comp55013_c2_seq2	2153	CAX16990.1	MADS1 protein	Eschscholzia californica	0	0.68
	comp53871_c0_seq5	1385	AEP19345.1	MADS box protein	Phalaenopsis equestris	6e-32	0.83
	comp53871_c0_seq2	1466	AEP19345.1	MADS box protein	Phalaenopsis equestris	7e-32	0.83
	comp50492_c1_seq2	1449	AEP19345.1	MADS box protein	Phalaenopsis equestris	0	0.81
	comp54341_c1_seq1	1132	AAQ83835.1	MADS box protein	Asparagus officinalis	0	0.8
	comp516666_c0_seq1	921	XP_003569715.1	PREDICTED: MADS-box transcription factor 32-like	Brachypodium distachyon	0	0.81
	comp53657_c0_seq14	878	XP_003579908.1	PREDICTED: MADS-box transcription factor 27-like	Brachypodium distachyon	5e-15	0.87
	comp53657_c0_seq17	776	XP_003579908.1	PREDICTED: MADS-box transcription factor 27-like	Brachypodium distachyon	4e-15	0.87
	comp53657_c0_seq27	560	XP_003579908.1	PREDICTED: MADS-box transcription factor 27-like	Brachypodium distachyon	2e-15	0.87
	comp53657_c0_seq32	466	XP_003579908.1	PREDICTED: MADS-box transcription factor 27-like	Brachypodium distachyon	1e-15	0.87
	comp33706_c0_seq2	549	AEX92969.1	MADS box protein 5, partial	Agave tequilana	2e-42	0.79
	comp33706_c0_seq3	532	AEX92969.1	MADS box protein 5, partial	Agave tequilana	3e-40	0.79
	comp33706_c0_seq1	564	AEX92969.1	MADS box protein 5, partial	Agave tequilana	5e-41	0.77
	comp33706_c0_seq4	517	AEX92969.1	MADS box protein 5, partial	Agave tequilana	1e-41	0.81
	comp57160_c0_seq1	1362	AEX92975.1	MADS box protein 2	Agave tequilana	3e-18	0.65
	comp50757_c0_seq1	1211	AEZ51869.1	MADS-box protein 3	Cymbidium ensifolium	0	1
	comp47600_c0_seq3	673	AFC96914.1	SVP-like MADS-box protein, partial	Vitis vinifera	1e-32	0.95
	comp53871_c0_seq15	651	CAD12069.1	putative MADS585 protein	Asarum caudigerum	1e-07	0.73
	comp48541_c0_seq1	1343	AAR26626.1	MADS box transcription factor	Phalaenopsis equestris	0	0.92
	comp48541_c0_seq3	1221	AAR26626.1	MADS box transcription factor	Phalaenopsis equestris	0	0.92
	comp48541_c0_seq2	1328	AAR26626.1	MADS box transcription factor	Phalaenopsis equestris	0	0.92
	comp48541_c0_seq4	1207	AAR26626.1	MADS box transcription factor	Phalaenopsis equestris	0	0.92
	comp46471_c0_seq3	848	AAR26627.1	MADS5 transcription factor	Phalaenopsis equestris	0	0.88
	comp55336_c0_seq21	903	BAD10025.1	putative MADS-box protein	Oryza sativa Japonica Group	7e-30	0.67
	comp55336_c0_seq20	907	BAD10025.1	putative MADS-box protein	Oryza sativa Japonica Group	7e-30	0.67
	comp55336_c0_seq10	1129	BAD10025.1	putative MADS-box protein	Oryza sativa Japonica Group	1e-29	0.67
	comp55336_c0_seq30	567	BAD10025.1	putative MADS-box protein	Oryza sativa Japonica Group	2e-30	0.67
	comp55336_c0_seq17	941	BAD10025.1	putative MADS-box protein	Oryza sativa Japonica Group	7e-30	0.67
	comp41667_c1_seq1	789	AAW66885.1	MADS box transcription factor	Elaeis guineensis	0	0.84
	comp28584_c0_seq1	1077	AAF13261.1	MADS box protein DOMADS2	Dendrobium grex Madame Thong-In	0	0.93
	comp51815_c1_seq2	1332	AAF13262.1	MADS box protein DOMADS3	Dendrobium grex Madame Thong-In	0	0.9
	comp51815_c1_seq1	3184	AAF13262.1	MADS box protein DOMADS3	Dendrobium grex Madame Thong-In	0	0.89
	comp58459_c0_seq1	368	AAF13262.1	MADS box protein DOMADS3	Dendrobium grex Madame Thong-In	0	0.94
