# Supplementary material for: Deep Sequencing-Based Analysis of the Cymbidium ensifolium Floral Transcriptome
Source: PLoS One. 2013 Dec 31;8(12):e85480. doi: 10.1371/journal.pone.0085480 (PMC3877369; doi:10.1371/journal.pone.0085480)
Supplement: Table S4 — Representatives of putative flowering-time genes in the C.ensifolium transcriptome. (XLS) [file pone.0085480.s004.xls]

## Sheet: Sheet1
Table S4 Representatives of putative flowering-time genes in the C.ensifolium transcriptome
Representative unigene ID	Length	Accession number	Description	Reference organism	E-Value	Similarity
comp1403613_c0_seq1	958	BAG32267.1	gibberellin 3-oxidase	Allium fistulosum	0	0.67
comp22517_c0_seq1	1235	BAG32267.1	gibberellin 3-oxidase	Allium fistulosum	0	0.69
comp55393_c0_seq1	1924	NP_190419.3	CONSTANS interacting protein 5-like protein	Arabidopsis thaliana	0	0.77
comp55393_c0_seq2	1909	NP_190419.3	CONSTANS interacting protein 5-like protein	Arabidopsis thaliana	0	0.78
comp55393_c0_seq5	1873	NP_190419.3	CONSTANS interacting protein 5-like protein	Arabidopsis thaliana	0	0.79
comp55393_c0_seq6	1858	NP_190419.3	CONSTANS interacting protein 5-like protein	Arabidopsis thaliana	0	0.79
comp48305_c1_seq1	499	NP_180639.2	putative gibberellin-regulated protein	Arabidopsis thaliana	2e-09	0.59
comp48248_c0_seq1	1390	Q940T9.2	Zinc finger protein CONSTANS-LIKE 4 hypothetical protein	Arabidopsis thaliana	2e-09	0.74
comp48248_c0_seq2	1210	Q940T9.2	Zinc finger protein CONSTANS-LIKE 4 hypothetical protein	Arabidopsis thaliana	2e-09	0.74
comp31251_c0_seq1	444	NP_564932.1	zinc finger protein CONSTANS-LIKE 6	Arabidopsis thaliana	2e-29	0.68
comp39371_c1_seq1	2265	XP_003560731.1	PREDICTED: DELLA protein DWARF8-like	Brachypodium distachyon	0	0.79
comp43430_c0_seq1	5223	XP_003581414.1	PREDICTED: endoribonuclease Dicer homolog 4-like	Brachypodium distachyon	0	0.76
comp43430_c0_seq2	5206	XP_003581414.1	PREDICTED: endoribonuclease Dicer homolog 4-like	Brachypodium distachyon	0	0.77
comp90304_c0_seq1	909	XP_003566521.1	PREDICTED: gibberellin 2-beta-dioxygenase 2-like	Brachypodium distachyon	3e-10	0.75
comp49443_c0_seq1	1213	XP_003579963.1	PREDICTED: gibberellin 3-beta-dioxygenase 4-like	Brachypodium distachyon	0	0.79
comp53578_c1_seq2	1496	XP_003579963.1	PREDICTED: gibberellin 3-beta-dioxygenase 4-like	Brachypodium distachyon	0	0.64
comp53811_c1_seq1	940	XP_003579963.1	PREDICTED: gibberellin 3-beta-dioxygenase 4-like	Brachypodium distachyon	0	0.66
comp46983_c0_seq3	2713	XP_003573553.1	PREDICTED: protein VERNALIZATION INSENSITIVE 3-like	Brachypodium distachyon	0	0.72
comp46983_c0_seq6	2614	XP_003573553.1	PREDICTED: protein VERNALIZATION INSENSITIVE 3-like	Brachypodium distachyon	0	0.72
comp46983_c0_seq9	2451	XP_003573553.1	PREDICTED: protein VERNALIZATION INSENSITIVE 3-like	Brachypodium distachyon	0	0.72
comp40159_c0_seq3	733	XP_003574843.1	PREDICTED: zinc finger protein CONSTANS-LIKE 14-like	Brachypodium distachyon	2e-15	0.62
comp40159_c0_seq4	601	XP_003574843.1	PREDICTED: zinc finger protein CONSTANS-LIKE 14-like	Brachypodium distachyon	1e-15	0.62
comp31280_c0_seq1	596	ADI58462.1	flowering locus T	Cymbidium ensifolium	0	1
comp31280_c0_seq2	426	ADI58462.1	flowering locus T	Cymbidium ensifolium	1e-29	1
comp51275_c0_seq1	1704	ADN97077.1	CONSTANS-like protein	Cymbidium sinense	0	0.98
comp51275_c0_seq2	1606	AEE65453.1	CONSTANS-like protein	Cymbidium sinense	0	0.99
comp51275_c0_seq3	1536	AEE65453.1	CONSTANS-like protein	Cymbidium sinense	0	0.99
comp51275_c0_seq4	1438	AEE65453.1	CONSTANS-like protein	Cymbidium sinense	0	0.93
comp319494_c0_seq1	845	AFS65097.1	gibberellin 2-beta-dioxygenase	Elaeis guineensis	0	0.78
comp55239_c0_seq1	1230	AFS65097.1	gibberellin 2-beta-dioxygenase	Elaeis guineensis	0	0.72
comp47541_c1_seq4	1228	AEK07904.1	putative constitutive photomorphogenesis and dwarfism protein	Elaeis guineensis	0	0.84
comp51438_c0_seq1	3788	XP_003537930.1	PREDICTED: flowering time control protein FPA-like	Glycine max	0	0.68
comp51438_c0_seq2	3744	XP_003537930.1	PREDICTED: flowering time control protein FPA-like	Glycine max	0	0.68
comp51438_c0_seq3	3458	XP_003537930.1	PREDICTED: flowering time control protein FPA-like	Glycine max	0	0.68
comp51438_c0_seq4	3414	XP_003537930.1	PREDICTED: flowering time control protein FPA-like	Glycine max	0	0.68
comp49083_c0_seq4	1143	XP_003540648.1	PREDICTED: gibberellin 2-beta-dioxygenase 8-like	Glycine max	9e-34	0.64
comp401128_c0_seq1	422	XP_003533057.1	PREDICTED: gibberellin 3-beta-dioxygenase 1-like	Glycine max	4e-24	0.65
comp54177_c0_seq4	4607	XP_003555439.1	PREDICTED: probable lysine-specific demethylase ELF6-like	Glycine max	0	0.62
comp49836_c0_seq1	3208	XP_003541436.1	PREDICTED: protein VERNALIZATION INSENSITIVE 3-like	Glycine max	0	0.72
comp49836_c0_seq2	3164	XP_003541436.1	PREDICTED: protein VERNALIZATION INSENSITIVE 3-like	Glycine max	0	0.72
comp45347_c0_seq1	1481	XP_003555902.1	PREDICTED: zinc finger protein CONSTANS-LIKE 6-like	Glycine max	9e-32	0.65
comp54333_c1_seq1	997	XP_003555902.1	PREDICTED: zinc finger protein CONSTANS-LIKE 6-like	Glycine max	1e-31	0.55
comp28345_c0_seq1	504	NP_001240185.1	protein HEADING DATE 3A-like	Glycine max	5e-07	0.76
comp55410_c0_seq1	1066	NP_001241023.1	zinc finger protein CONSTANS-LIKE 12-like	Glycine max	5e-23	0.69
comp55410_c0_seq2	1008	NP_001241023.1	zinc finger protein CONSTANS-LIKE 12-like	Glycine max	4e-23	0.69
comp55410_c0_seq3	895	NP_001241023.1	zinc finger protein CONSTANS-LIKE 12-like	Glycine max	4e-23	0.69
comp55410_c0_seq4	841	NP_001241023.1	zinc finger protein CONSTANS-LIKE 12-like	Glycine max	3e-23	0.69
comp55410_c0_seq5	783	NP_001241023.1	zinc finger protein CONSTANS-LIKE 12-like	Glycine max	3e-23	0.69
comp55410_c0_seq6	670	NP_001241023.1	zinc finger protein CONSTANS-LIKE 12-like	Glycine max	2e-23	0.69
comp1424380_c0_seq1	466	BAJ14108.1	PRESSED FLOWER a	Juncus prismatocarpus subsp. leschenaultii	7e-35	0.68
comp533306_c0_seq1	713	BAJ14111.1	PRESSED FLOWER a	Juncus wallichianus	5e-15	0.57
comp54712_c0_seq10	2096	XP_003617966.1	Chitin-inducible gibberellin-responsive protein	Medicago truncatula	0	0.72
comp1391870_c0_seq1	684	ABF70102.1	gibberellin 20-oxidase	Musa balbisiana	0	0.73
comp601082_c0_seq1	728	ABF70102.1	gibberellin 20-oxidase, putative	Musa balbisiana	3e-45	0.61
comp44538_c0_seq1	1131	ADU17781.1	forever young flower protein	Oncidium Gower Ramsey	0	0.91
comp44538_c0_seq2	1038	ADU17781.1	forever young flower protein	Oncidium Gower Ramsey	0	0.91
comp50492_c1_seq1	1485	ADU17781.1	forever young flower protein	Oncidium Gower Ramsey	0	0.77
comp53871_c0_seq11	974	ADU17781.1	forever young flower protein	Oncidium Gower Ramsey	3e-06	0.78
comp53871_c0_seq13	893	ADU17781.1	forever young flower protein	Oncidium Gower Ramsey	1e-09	0.73
comp53871_c0_seq7	1327	ADU17781.1	forever young flower protein	Oncidium Gower Ramsey	6e-06	0.78
comp40159_c0_seq2	1039	AAL83993.1	putative CONSTANS-like B-box zinc finger protein	Oryza sativa	1e-10	0.58
comp274789_c0_seq1	401	BAC16751.1	putative gibberellin 2-oxidase	Oryza sativa Japonica Group	1e-12	0.74
comp38970_c0_seq1	7140	BAD07677.1	putative photoperiod independent early flowering1	Oryza sativa Japonica Group	0	0.79
comp38970_c0_seq2	7128	BAD07677.1	putative photoperiod independent early flowering1	Oryza sativa Japonica Group	0	0.8
comp26139_c0_seq1	1010	ACY95395.1	CONSTANS-like 1	Phalaenopsis amabilis	0	0.85
comp51275_c0_seq5	1419	ACS94258.1	CONSTANS-like protein	Phalaenopsis hybrid cultivar	0	0.79
comp1868934_c0_seq1	449	AAY40170.1	LEAFY	Phalaenopsis hybrid cultivar	0	0.88
comp54916_c0_seq5	386	AAX47181.1	FLOWERING LOCUS D	Pisum sativum	2e-10	0.92
comp23537_c0_seq1	1482	AAQ93035.1	gibberellin 2-oxidase	Populus alba x Populus tremuloides	0	0.71
comp306596_c0_seq1	664	AFU08240.1	flowering locus T	Populus tomentosa	0	0.81
comp55146_c0_seq3	4652	XP_002315119.1	dicer-like protein	Populus trichocarpa	0	0.66
comp55146_c0_seq4	4641	XP_002315119.1	dicer-like protein	Populus trichocarpa	0	0.66
comp53182_c0_seq1	2080	XP_002320960.1	gibberellin 2-oxidase	Populus trichocarpa	2e-28	0.67
comp53182_c0_seq2	2010	XP_002320960.1	gibberellin 2-oxidase	Populus trichocarpa	1e-28	0.64
comp53182_c0_seq3	1961	XP_002320960.1	gibberellin 2-oxidase	Populus trichocarpa	1e-28	0.64
comp41054_c0_seq1	1218	XP_002518538.1	gibberellin 20-oxidase, putative	Ricinus communis	0	0.67
comp41054_c0_seq2	1196	XP_002518538.1	gibberellin 20-oxidase, putative	Ricinus communis	0	0.67
comp49083_c0_seq3	1465	XP_002518816.1	gibberellin 20-oxidase, putative	Ricinus communis	0	0.81
comp53182_c0_seq4	1506	XP_002515236.1	gibberellin 2-oxidase, putative	Ricinus communis	1e-24	0.8
comp54068_c0_seq1	3466	XP_002533551.1	ubiquitin ligase protein cop1, putative	Ricinus communis	0	0.73
comp54068_c0_seq3	3345	XP_002533551.1	ubiquitin ligase protein cop1, putative	Ricinus communis	0	0.73
comp44011_c0_seq1	500	NP_001234244.1	CONSTANS interacting protein 2a	Solanum lycopersicum	4e-27	0.84
comp21280_c0_seq1	990	NP_001233874.1	protein DCL, chloroplastic	Solanum lycopersicum	0	0.73
comp21280_c0_seq2	915	NP_001233874.1	protein DCL, chloroplastic	Solanum lycopersicum	0	0.78
comp48305_c0_seq1	421	ABQ42002.1	gibberellin induced protein	Sonneratia caseolaris	3e-16	0.9
comp50072_c0_seq1	3083	ABL11477.1	ELF3 protein	Triticum aestivum	0	0.57
comp50072_c0_seq2	2996	ABL11477.1	ELF3 protein	Triticum aestivum	0	0.57
comp42766_c1_seq1	430	BAE92565.1	transcription factor GAMYB	Triticum monococcum	2e-16	0.73
comp55228_c0_seq1	12549	XP_002268369.1	PREDICTED: endoribonuclease Dicer homolog 1-like	Vitis vinifera	0	0.87
comp55228_c0_seq2	10637	XP_002268369.1	PREDICTED: endoribonuclease Dicer homolog 1-like	Vitis vinifera	0	0.87
comp51328_c0_seq2	5147	XP_002280293.2	PREDICTED: endoribonuclease Dicer homolog 3a-like	Vitis vinifera	0	0.73
comp39597_c0_seq1	2662	XP_002279515.2	PREDICTED: flowering time control protein FCA	Vitis vinifera	0	0.58
comp39597_c0_seq2	1031	XP_002279515.2	PREDICTED: flowering time control protein FCA	Vitis vinifera	1e-27	0.59
comp48872_c1_seq1	2155	XP_002279515.2	PREDICTED: flowering time control protein FCA	Vitis vinifera	0	0.58
comp32678_c0_seq1	1518	XP_002272415.1	PREDICTED: gibberellin 20 oxidase 2-like	Vitis vinifera	0	0.87
comp23537_c0_seq2	590	XP_002272155.1	PREDICTED: gibberellin 2-beta-dioxygenase 2	Vitis vinifera	6e-30	0.69
comp318650_c0_seq1	924	XP_002277356.1	PREDICTED: gibberellin 2-beta-dioxygenase 8	Vitis vinifera	0	0.72
comp31658_c0_seq1	624	XP_002263124.1	PREDICTED: gibberellin 3-beta-dioxygenase 4-like	Vitis vinifera	9e-44	0.71
comp780765_c0_seq1	491	XP_002263124.1	PREDICTED: gibberellin 3-beta-dioxygenase 4-like	Vitis vinifera	2e-29	0.72
comp54177_c0_seq2	5098	XP_002273747.1	PREDICTED: probable lysine-specific demethylase ELF6-like	Vitis vinifera	0	0.87
comp64472_c0_seq1	806	XP_002283006.1	PREDICTED: protein DCL, chloroplastic	Vitis vinifera	0	0.89
comp32870_c0_seq1	1457	XP_002279914.1	PREDICTED: protein ELF4-LIKE 4	Vitis vinifera	6e-33	0.8
comp43882_c1_seq1	692	XP_002279914.1	PREDICTED: protein ELF4-LIKE 4	Vitis vinifera	9e-30	0.93
comp43882_c1_seq2	640	XP_002279914.1	PREDICTED: protein ELF4-LIKE 4	Vitis vinifera	7e-30	0.93
comp43882_c1_seq3	591	XP_002279914.1	PREDICTED: protein ELF4-LIKE 4	Vitis vinifera	6e-30	0.93
comp45671_c0_seq1	1002	XP_002279914.1	PREDICTED: protein ELF4-LIKE 4	Vitis vinifera	5e-42	0.87
comp45671_c0_seq2	850	XP_002279914.1	PREDICTED: protein ELF4-LIKE 4	Vitis vinifera	4e-42	0.87
comp46983_c0_seq1	2807	XP_002283776.1	PREDICTED: protein VERNALIZATION INSENSITIVE 3-like	Vitis vinifera	0	0.75
comp46983_c0_seq4	2708	XP_002283776.1	PREDICTED: protein VERNALIZATION INSENSITIVE 3-like	Vitis vinifera	0	0.76
comp46983_c0_seq7	2545	XP_002283776.1	PREDICTED: protein VERNALIZATION INSENSITIVE 3-like	Vitis vinifera	0	0.75
comp48048_c0_seq2	889	XP_002275846.1	PREDICTED: transcription factor GAMYB	Vitis vinifera	1e-32	0.71
comp31834_c0_seq1	2191	XP_002265377.2	PREDICTED: zinc finger protein CONSTANS-LIKE 10	Vitis vinifera	0	0.74
comp30090_c0_seq1	3066	NP_001147112.1	CONSTANS interacting protein 6	Zea mays	0	0.75
comp39437_c0_seq1	494	NP_001148405.1	gibberellin receptor GID1L2	Zea mays	2e-16	0.62
comp46650_c1_seq1	1360	AAL10379.1	DWARF8	Zea mays subsp. mays	0	0.77
comp51328_c0_seq1	5380	Q7XD96.2	Endoribonuclease Dicer homolog 3b	Oryza sativa Japonica Group	0	0.69
comp51328_c0_seq3	4913	Q7XD96.2	Endoribonuclease Dicer homolog 3b	Oryza sativa Japonica Group	0	0.69
comp32678_c0_seq2	1431	O04706.1	Gibberellin 20 oxidase 1-B	Triticum aestivum	0	0.81
