# Supplementary material for: Deep Sequencing-Based Analysis of the Cymbidium ensifolium Floral Transcriptome
Source: PLoS One. 2013 Dec 31;8(12):e85480. doi: 10.1371/journal.pone.0085480 (PMC3877369; doi:10.1371/journal.pone.0085480)
Supplement: Table S5 — The functional classification between two groups of orchid isotigs. One included shared homologs with both P. equestris and C. sinense, and the other presumably was unique to C. ensifolium. (XLS) [file pone.0085480.s005.xls]

## Sheet: Sheet1
Table S5 The functional classification between two groups of orchid isotigs. One included shared homologs with both P. equestris and C. sinense, and the other presumably was unique to C. ensifolium
Functional class	Go terms	Percent of isotig
		Hit P. equestris and C. sinensa	No hit P. equestris or C. sinenseb
molecular_function	electron carrier activity	0.0105412	0.00897868
molecular_function	protein binding transcription factor activity	0.0051974	0.00224467
molecular_function	binding	0.503099	0.618406
molecular_function	transporter activity	0.0628081	0.0819304
molecular_function	channel regulator activity	0.000390415	0
molecular_function	protein tag	7.32029e-05	0
molecular_function	catalytic activity	0.513909	0.411897
molecular_function	metallochaperone activity	0.000414816	0
molecular_function	nutrient reservoir activity	0.000610024	0.00224467
molecular_function	enzyme regulator activity	0.00819872	0.013468
molecular_function	molecular transducer activity	0.0130545	0.00897868
molecular_function	structural molecule activity	0.0157874	0.114478
molecular_function	translation regulator activity	7.32029e-05	0.00112233
molecular_function	nucleic acid binding transcription factor activity	0.0254502	0.00897868
molecular_function	receptor activity	0.00531941	0.00785634
molecular_function	antioxidant activity	0.00358694	0.010101
cellular_component	extracellular matrix	0.00222049	0.00785634
cellular_component	extracellular region part	0.000414816	0.013468
cellular_component	membrane part	0.102094	0.0909091
cellular_component	cell junction	0.00727149	0.00448934
cellular_component	nucleoid	0.00307452	0.003367
cellular_component	cell	0.664511	0.50954
cellular_component	symplast	0.00727149	0.00224467
cellular_component	virion part	0.000170807	0.00112233
cellular_component	organelle	0.556342	0.427609
cellular_component	cell part	0.664511	0.50954
cellular_component	virion	0.000707628	0.00112233
cellular_component	membrane-enclosed lumen	0.0595627	0.0538721
cellular_component	extracellular region	0.0227173	0.026936
cellular_component	extracellular matrix part	0.00209848	0.00561167
cellular_component	macromolecular complex	0.128666	0.24018
cellular_component	membrane	0.260993	0.191919
cellular_component	organelle part	0.182885	0.163861
biological_process	reproduction	0.0622224	0.026936
biological_process	multi-organism process	0.0414084	0.0258137
biological_process	developmental process	0.10063	0.0707071
biological_process	positive regulation of biological process	0.025011	0.0246914
biological_process	multicellular organismal process	0.102338	0.0718294
biological_process	cellular process	0.572617	0.583614
biological_process	growth	0.0192036	0.0112233
biological_process	single-organism process	0.146796	0.0965208
biological_process	signaling	0.0522424	0.0426487
biological_process	negative regulation of biological process	0.0313796	0.0314254
biological_process	metabolic process	0.560563	0.570146
biological_process	biological regulation	0.188449	0.143659
biological_process	death	0.00949197	0.020202
biological_process	immune system process	0.0137621	0.0145903
biological_process	reproductive process	0.0621004	0.026936
biological_process	regulation of biological process	0.175467	0.138047
biological_process	establishment of localization	0.121346	0.129068
biological_process	cellular component organization or biogenesis	0.116661	0.147026
biological_process	carbon utilization	0.00300132	0.013468
biological_process	cell proliferation	0.0051486	0.0123457
biological_process	cell killing	0.000122005	0
biological_process	response to stimulus	0.210653	0.12009
biological_process	biological adhesion	0.00197648	0.00785634
biological_process	locomotion	0.00100044	0.003367
biological_process	localization	0.124128	0.133558
aIsotigs with Go term/isotig shared homologs with P. equestris and C. sinens
bIsotigs with Go term/isotig unique to C. ensifolium
