# Supplementary material for: Deep Sequencing-Based Analysis of the Cymbidium ensifolium Floral Transcriptome
Source: PLoS One. 2013 Dec 31;8(12):e85480. doi: 10.1371/journal.pone.0085480 (PMC3877369; doi:10.1371/journal.pone.0085480)
Supplement: Table S6 — The 12 C.ensifolium accessions used in the genic-SSR validation. (XLS) [file pone.0085480.s006.xls]

## Sheet: Sheet1
Table S6 The 12 C.ensifolium accessions used in the genic-SSR validation.
Accession	Name
1	Tiegusu
2	Qingshanyuquan
3	Jinsimawei
4	Jinhe (gold lotus)
5	Yinsimawei
6	Dayibai
7	Dahongzhusha
8	Qiuhong
9	Baodaoxiannv
10	Jinhe (color crane)
11	Tianhe
12	Shisantaibao
