# Supplementary material for: Deep Sequencing-Based Analysis of the Cymbidium ensifolium Floral Transcriptome
Source: PLoS One. 2013 Dec 31;8(12):e85480. doi: 10.1371/journal.pone.0085480 (PMC3877369; doi:10.1371/journal.pone.0085480)
Supplement: Table S7 — A total of 17 genic-SSRs showing polymorphic among 12 C.ensifolium accessions. (XLS) [file pone.0085480.s007.xls]

## Sheet: Sheet1
Table S7 A total of 17 genic-SSRs showing polymorphic among 12 C.ensifolium accessions
Genic-SSR	Sequence
Primer01	AACGCCATGTCCAATACCC
	GGAGGGCTTATTTGCAGCG
Primer03	CTCGGTTCATTTGCAGCCC
	GGGTGGGTATGGCGAAATC
Primer04	AGAATCTGCCAACCCTTGATAC
	GCAGATGCCAGTTAGAATGGG
Primer08	TGCTGGAATACATGCGAGAC
	GTTTGCCGAAGCCAGTGC
Primer11	AACTGACAAGCATCTGCAAG
	CTGCTGCATTGGCCTTACC
Primer14	CACAGCAGCTCACAATCCTG
	TACAGCCCTGTTTACCGCC
Primer15	CCTTCTCTCCGCGTACCAG
	CTTCGGTTGGCGTTTAGGG
Primer18	TGAAACGGTTGGCTCTAGTTC
	AGCAAGCACTGACCTGAAAC
Primer21	TGGGCGACAGATCGAGTTC
	ACATGGACCACAGCATTCC
Primer22	TATGCGTCTCTCCCAACCG
	AAGCTAGTGGCCTTTGGTG
Primer26	GCTTTATGCGACATCTGCG
	CGTCGGTTCCATGCACATC
Primer27	CTGCCTTCACAGCTAATGCC
	GCATGCTTGGACGCTGAAC
Primer36	AGTATTGGACCCTCCAGGC
	AGAGGATCATGGTGTTAGGC
Primer42	GACGACATATCGCGTTCGG
	CTCAGCCACACCCAAGAGG
Primer43	GGAGCTGCATACGCAAGTG
	AGCTTCTCACTGCCTCCAG
Primer45	GCCTTACACATCCCTTCCAAC
	TGCCTGCTGATAGTTTGCC
Primer49	AGAGGGCCACCTGCTTTC
	GCCAATTGCCAGATGGACG
