# Supplementary material for: Deep Sequencing-Based Analysis of the Cymbidium ensifolium Floral Transcriptome
Source: PLoS One. 2013 Dec 31;8(12):e85480. doi: 10.1371/journal.pone.0085480 (PMC3877369; doi:10.1371/journal.pone.0085480)
Supplement: Table S8 — Summary of putative SNP in the C.ensifolium transcriptome. (XLS) [file pone.0085480.s008.xls]

## Sheet: Sheet1
Table S8 Summary of putative SNP in the C.ensifolium transcriptome
Isotig	Positiona	Reference alleleb	VarAllelec	Reads1d	Reads2e	VarFreq
comp45010_c0_seq1	1864	C	A	54	48	0.4706
comp55706_c0_seq1	2050	C	A	25	11	0.3056
comp55250_c0_seq1	1907	C	A	181	143	0.44
comp55497_c1_seq1	3069	C	A	15	14	0.4828
comp53662_c0_seq1	1393	C	A	37	27	0.4154
comp43024_c0_seq1	694	C	A	212	158	0.4259
comp43010_c0_seq1	123	C	A	87	45	0.3383
comp47300_c0_seq1	1325	C	A	63	64	0.5039
comp54509_c0_seq1	1542	C	A	163	121	0.4261
comp49104_c0_seq1	1056	C	A	34	26	0.4333
comp53267_c1_seq1	423	C	A	6	7	0.5385
comp54532_c2_seq1	2735	C	A	16	9	0.36
comp48869_c0_seq1	344	C	A	129	103	0.444
comp42652_c0_seq1	3624	C	A	21	33	0.6111
comp49975_c0_seq1	668	C	A	44	39	0.4699
comp50724_c0_seq1	272	C	A	13	15	0.5357
comp50724_c0_seq1	3146	C	A	16	14	0.4667
comp51554_c0_seq1	599	C	A	45	37	0.4512
comp55209_c0_seq1	906	C	A	51	43	0.4574
comp47257_c0_seq1	387	C	A	116	80	0.4082
comp55395_c0_seq1	615	C	A	20	12	0.3243
comp59058_c0_seq1	37	C	A	7	3	0.3
comp46236_c0_seq1	446	C	A	30	20	0.4
comp50023_c0_seq1	776	C	A	43	34	0.4416
comp51527_c0_seq1	582	C	A	10	5	0.3333
comp54671_c0_seq1	1575	C	A	16	9	0.36
comp55362_c2_seq1	1078	C	A	11	8	0.4211
comp54804_c1_seq1	2728	C	A	9	4	0.3077
comp41197_c0_seq1	44	C	A	7	3	0.3
comp52299_c0_seq1	1518	C	A	48	36	0.4286
comp53290_c0_seq1	239	C	A	4	9	0.6923
comp53782_c0_seq1	58	C	A	80	43	0.344
comp43271_c0_seq1	728	C	A	39	24	0.381
comp43424_c0_seq1	615	C	A	12	7	0.3684
comp47109_c0_seq1	964	C	A	7	5	0.4167
comp53576_c0_seq1	379	C	A	35	21	0.375
comp53430_c0_seq1	94	C	A	7	3	0.3
comp44915_c0_seq1	964	C	A	12	16	0.5714
comp44886_c0_seq1	1276	C	A	15	7	0.3182
comp45609_c0_seq1	820	C	A	82	74	0.4744
comp49878_c0_seq1	365	C	A	8	5	0.3846
comp54961_c0_seq1	278	C	A	33	26	0.4407
comp51951_c0_seq1	183	C	A	15	19	0.5588
comp48449_c0_seq1	1434	C	A	14	6	0.3
comp48353_c0_seq1	669	C	A	20	19	0.4872
comp48373_c0_seq1	280	C	A	15	17	0.5312
comp54328_c1_seq1	1086	C	A	17	15	0.4688
comp50170_c0_seq1	175	C	A	6	4	0.4
comp44767_c0_seq1	1393	C	A	6	5	0.4545
comp44588_c0_seq1	273	C	A	9	9	0.5
comp53598_c0_seq1	239	C	A	9	13	0.5909
comp55520_c2_seq1	25	C	A	7	11	0.5789
comp53825_c0_seq1	325	C	A	60	36	0.375
comp46889_c0_seq1	494	C	A	16	9	0.36
comp54200_c0_seq1	1266	C	A	9	6	0.4
comp51978_c0_seq1	271	C	A	197	172	0.4661
comp44104_c0_seq1	461	C	A	20	16	0.4444
comp28705_c0_seq1	5	C	A	8	8	0.5
comp46848_c0_seq1	1321	C	A	33	29	0.4677
comp53909_c0_seq1	386	C	A	146	149	0.5051
comp37727_c0_seq1	44	C	A	22	17	0.4359
comp51576_c0_seq1	730	C	A	3	7	0.7
comp30246_c0_seq1	198	C	A	105	92	0.4646
comp49493_c0_seq1	1148	C	A	38	39	0.5065
comp55757_c0_seq1	2296	C	A	59	36	0.3789
comp38251_c0_seq1	529	C	A	17	15	0.4688
comp54635_c0_seq1	1087	C	A	2	10	0.8333
comp50855_c0_seq1	120	C	A	79	61	0.4357
comp54784_c0_seq1	1169	C	A	36	20	0.3571
comp28795_c0_seq1	193	C	A	36	16	0.3077
comp45679_c1_seq1	508	C	A	56	40	0.4167
comp53003_c0_seq1	1228	C	A	16	13	0.4483
comp54187_c0_seq1	677	C	A	9	5	0.3571
comp50846_c0_seq1	1625	C	A	24	25	0.5
comp55807_c0_seq1	1121	C	A	42	26	0.3824
comp47309_c0_seq1	1901	C	A	164	145	0.4693
comp50123_c0_seq1	2704	C	A	52	40	0.4255
comp49630_c0_seq1	304	C	A	153	79	0.3405
comp55594_c3_seq1	317	C	A	7	4	0.3636
comp50664_c0_seq1	2112	C	A	20	14	0.4
comp55402_c0_seq1	1393	C	A	26	12	0.3158
comp55806_c1_seq1	1504	C	A	27	16	0.3404
comp55806_c1_seq1	1705	C	A	5	16	0.7619
comp55806_c1_seq1	3413	C	A	12	6	0.3333
comp29194_c0_seq1	785	C	A	25	21	0.4565
comp42401_c0_seq1	134	C	A	16	8	0.3333
comp54225_c0_seq1	1517	C	A	107	57	0.3476
comp52718_c0_seq1	462	C	A	217	174	0.445
comp47163_c0_seq1	2209	C	A	82	86	0.5059
comp49360_c0_seq1	231	C	A	7	4	0.3333
comp54413_c1_seq1	219	C	A	74	70	0.4861
comp51502_c0_seq1	1064	C	A	24	16	0.4
comp46328_c0_seq1	4	C	A	4	8	0.6667
comp51885_c0_seq1	1055	C	A	5	5	0.5
comp37948_c0_seq1	2165	C	A	55	47	0.4608
comp29032_c0_seq1	3008	C	A	30	18	0.375
comp47001_c0_seq1	488	C	A	113	57	0.3353
comp55319_c0_seq1	181	C	A	13	6	0.3158
comp51856_c1_seq1	1017	C	A	6	12	0.6667
comp52067_c0_seq1	214	C	A	7	4	0.3636
comp43721_c0_seq1	708	C	A	37	30	0.4478
comp55336_c1_seq1	3092	C	A	33	54	0.5143
comp55418_c0_seq1	4682	C	A	14	6	0.3
comp49592_c0_seq1	353	C	A	133	123	0.4805
comp44180_c0_seq1	887	C	A	28	16	0.3636
comp37940_c0_seq1	322	C	A	79	65	0.4483
comp29247_c1_seq1	449	C	A	20	18	0.4737
comp50211_c1_seq1	166	C	A	16	10	0.3846
comp54415_c0_seq1	430	C	A	10	5	0.3333
comp53856_c1_seq1	220	C	A	23	32	0.5818
comp42720_c0_seq1	906	C	A	84	65	0.4362
comp54697_c0_seq1	2328	C	A	32	33	0.5077
comp54697_c0_seq1	3016	C	A	28	13	0.3171
comp50766_c0_seq1	1115	C	A	13	12	0.48
comp55064_c0_seq1	67	C	A	4	7	0.6364
comp53223_c0_seq1	422	C	A	26	14	0.35
comp53223_c0_seq1	2657	C	A	60	47	0.4352
comp54547_c0_seq1	579	C	A	1994	1408	0.4134
comp53074_c0_seq1	1115	C	A	36	22	0.3793
comp55087_c0_seq1	635	C	A	9	4	0.3077
comp55811_c0_seq1	342	C	A	11	8	0.4211
comp54725_c0_seq1	3702	C	A	19	31	0.62
comp55248_c1_seq1	392	C	A	21	15	0.3571
comp53596_c1_seq1	1229	C	A	9	8	0.4706
comp55305_c0_seq1	434	C	A	21	18	0.4615
comp51684_c0_seq1	1432	C	A	11	15	0.5769
comp53257_c0_seq1	525	C	A	18	13	0.4194
comp53248_c0_seq1	880	C	A	6	4	0.4
comp55575_c0_seq1	1508	C	A	8	10	0.5556
comp51463_c0_seq1	1789	C	A	99	77	0.4375
comp29480_c0_seq1	34	C	A	6	3	0.3
comp50231_c0_seq1	869	C	A	10	5	0.3333
comp52145_c0_seq1	1757	C	A	18	17	0.4857
comp44440_c1_seq1	2465	C	A	14	9	0.3913
comp29525_c0_seq1	239	C	A	51	44	0.4632
comp52640_c1_seq1	2262	C	A	51	51	0.5
comp44907_c0_seq1	79	C	A	13	6	0.3158
comp55558_c0_seq1	4390	C	A	8	4	0.3333
comp55558_c0_seq1	7374	C	A	10	5	0.3333
comp54266_c0_seq1	172	C	A	6	6	0.5
comp52227_c0_seq1	2440	C	A	37	33	0.4714
comp51281_c0_seq1	1203	C	A	95	95	0.5
comp29676_c0_seq1	1010	C	A	84	85	0.503
comp56976_c0_seq1	16	C	A	8	4	0.3077
comp56068_c0_seq1	735	C	A	20	26	0.5098
comp50770_c0_seq1	1205	C	A	1689	1275	0.43
comp28428_c0_seq1	626	C	A	192	124	0.3924
comp49303_c0_seq1	2529	C	A	61	44	0.419
comp29366_c0_seq1	216	C	A	20	14	0.4118
comp45021_c0_seq1	539	C	A	9	10	0.5263
comp53763_c0_seq1	1868	C	A	33	18	0.3529
comp46479_c0_seq1	1177	C	A	22	19	0.4634
comp38959_c0_seq1	25	C	A	0	13	1
comp55109_c0_seq1	6033	C	A	17	9	0.3462
comp55645_c1_seq1	2455	C	A	31	16	0.3404
comp55645_c1_seq1	2646	C	A	34	16	0.32
comp52437_c0_seq1	1031	C	A	48	36	0.4286
comp47821_c0_seq1	742	C	A	43	23	0.3485
comp42831_c0_seq1	350	C	A	106	67	0.3807
comp52884_c0_seq1	1661	C	A	53	49	0.4804
comp55799_c0_seq1	734	C	A	23	16	0.4103
comp54130_c0_seq1	252	C	A	18	16	0.4706
comp51305_c0_seq1	3005	C	A	15	10	0.3846
comp53579_c0_seq1	1639	C	A	19	22	0.5366
comp55735_c0_seq1	2350	C	A	73	43	0.3707
comp55171_c0_seq1	4581	C	A	32	15	0.3191
comp54549_c1_seq1	1200	C	A	182	118	0.3933
comp55484_c0_seq1	2278	C	A	11	8	0.4211
comp53532_c0_seq1	1929	C	A	231	175	0.43
comp53532_c0_seq1	3093	C	A	186	134	0.4174
comp55393_c1_seq1	4517	C	A	28	109	0.7956
comp48343_c0_seq1	1101	C	A	6	6	0.4615
comp49858_c1_seq1	649	C	A	9	13	0.5909
comp54234_c0_seq1	2231	C	A	64	55	0.4622
comp51455_c0_seq1	1230	C	A	8	4	0.3333
comp50901_c0_seq1	912	C	A	9	14	0.6087
comp51392_c0_seq1	311	C	A	196	143	0.4218
comp54481_c0_seq1	408	C	A	115	89	0.4363
comp54340_c1_seq1	96	C	A	36	20	0.3509
comp54340_c1_seq1	910	C	A	178	96	0.3491
comp39621_c0_seq1	188	C	A	19	13	0.3421
comp53557_c0_seq1	2293	C	A	29	16	0.3556
comp30002_c0_seq1	2029	C	A	48	25	0.3425
comp53995_c0_seq1	293	C	A	21	17	0.4474
comp54584_c0_seq1	137	C	A	32	29	0.4754
comp43534_c0_seq1	295	C	A	53	49	0.4804
comp45089_c0_seq1	918	C	A	8	6	0.4286
comp45089_c0_seq1	926	C	A	7	6	0.4615
comp53689_c0_seq1	1676	C	A	36	37	0.5068
comp53689_c0_seq1	2370	C	A	37	31	0.4559
comp49396_c0_seq1	97	C	A	23	14	0.359
comp53945_c0_seq1	1677	C	A	29	29	0.5
comp49576_c0_seq1	186	C	A	18	12	0.4
comp49354_c0_seq1	916	C	A	1311	717	0.3529
comp52055_c0_seq1	272	C	A	10	8	0.4444
comp52055_c0_seq1	759	C	A	24	16	0.4
comp53385_c0_seq1	266	C	A	33	29	0.4677
comp55423_c0_seq1	2217	C	A	40	20	0.3333
comp42927_c0_seq1	15	C	A	2	3	0.3
comp53029_c0_seq1	1537	C	A	123	80	0.3846
comp55719_c0_seq1	753	C	A	8	6	0.4286
comp46082_c0_seq1	346	C	A	20	18	0.4737
comp41460_c0_seq1	265	C	A	7	5	0.4167
comp42647_c0_seq1	37	C	A	15	9	0.375
comp55521_c0_seq1	2950	C	A	10	6	0.375
comp51219_c0_seq1	2959	C	A	20	17	0.4474
comp53980_c0_seq1	348	C	A	6	14	0.7
comp55170_c0_seq1	704	C	A	8	4	0.3077
comp51917_c0_seq1	2197	C	A	229	166	0.4203
comp51950_c0_seq1	1399	C	A	25	15	0.375
comp50373_c0_seq1	30	C	A	9	5	0.3571
comp55791_c0_seq1	1425	C	A	27	23	0.46
comp52564_c2_seq1	187	C	A	27	33	0.4583
comp42960_c0_seq1	491	C	A	170	82	0.3254
comp55261_c0_seq1	354	C	A	108	49	0.3101
comp50647_c0_seq1	8	C	A	0	9	0.9
comp54424_c0_seq1	255	C	A	115	62	0.3503
comp55810_c0_seq1	2725	C	A	88	67	0.4323
comp45830_c0_seq1	393	C	A	567	250	0.3056
comp45830_c0_seq1	923	C	A	690	515	0.3992
comp53733_c0_seq1	790	C	A	54	42	0.4375
comp53733_c0_seq1	1666	C	A	83	82	0.497
comp44684_c0_seq1	123	C	A	85	61	0.4178
comp54188_c0_seq1	2588	C	A	28	14	0.3333
comp53754_c0_seq1	2781	C	A	33	32	0.4923
comp55126_c0_seq1	2801	C	A	7	4	0.3636
comp46134_c0_seq1	2731	C	A	54	31	0.3647
comp54032_c0_seq1	1507	C	A	46	21	0.3134
comp55024_c0_seq1	1679	C	A	108	58	0.3494
comp52708_c0_seq1	565	C	A	33	16	0.3265
comp54980_c0_seq1	91	C	A	53	29	0.3295
comp48198_c0_seq1	1086	C	A	10	6	0.375
comp55787_c0_seq1	14	C	A	2	10	0.8333
comp47160_c0_seq1	822	C	A	10	9	0.4737
comp51307_c0_seq1	762	C	A	175	167	0.4883
comp49807_c0_seq1	1015	C	A	93	83	0.4716
comp53476_c0_seq1	1221	C	A	303	233	0.4339
comp52498_c0_seq1	3435	C	A	24	23	0.4894
comp53120_c0_seq1	1605	C	A	12	11	0.4783
comp54534_c1_seq1	622	C	A	80	36	0.3103
comp54534_c1_seq1	1449	C	A	25	11	0.3056
comp28506_c0_seq1	254	C	A	101	71	0.4128
comp49851_c0_seq1	57	C	A	9	8	0.4706
comp54459_c0_seq1	940	C	A	14	6	0.3
comp50559_c1_seq1	22	C	A	23	17	0.425
comp54418_c0_seq1	4052	C	A	9	8	0.4706
comp47698_c0_seq1	112	C	A	71	47	0.395
comp41956_c0_seq1	839	C	A	9	5	0.3333
comp52362_c0_seq1	848	C	A	11	6	0.3333
comp42590_c0_seq1	1034	C	A	160	124	0.4366
comp55987_c0_seq1	21	C	A	3	6	0.6
comp50697_c0_seq1	525	C	A	30	18	0.375
comp29909_c0_seq1	1888	C	A	8	9	0.5294
comp53340_c0_seq1	475	C	A	44	29	0.3973
comp55372_c0_seq1	637	C	A	9	6	0.4
comp53845_c1_seq1	1402	C	A	114	80	0.4124
comp49745_c0_seq1	175	C	A	18	10	0.3571
comp55047_c0_seq1	862	C	A	12	12	0.5
comp52931_c0_seq1	490	C	A	93	44	0.3212
comp30124_c0_seq1	775	C	A	11	10	0.4762
comp54634_c0_seq1	636	C	A	99	72	0.4186
comp240882_c0_seq1	91	C	A	7	3	0.3
comp50157_c0_seq1	330	C	A	2464	1168	0.3213
comp54771_c0_seq1	1307	C	A	64	159	0.7035
comp43724_c0_seq1	11982	C	A	26	18	0.4091
comp49782_c0_seq1	234	C	A	136	124	0.4769
comp55819_c0_seq1	173	C	A	22	11	0.3235
comp55819_c0_seq1	4899	C	A	23	12	0.3333
comp52008_c1_seq1	839	C	A	29	19	0.3958
comp52287_c0_seq1	2181	C	A	63	57	0.475
comp55437_c0_seq1	2415	C	A	7	11	0.6111
comp53933_c0_seq1	876	C	A	16	19	0.5429
comp46628_c0_seq1	311	C	A	79	65	0.4514
comp50704_c0_seq1	1052	C	A	9	9	0.5
comp30108_c0_seq1	59	C	A	8	4	0.3333
comp46964_c0_seq1	1646	C	A	105	129	0.5466
comp54224_c0_seq1	2226	C	A	33	16	0.3265
comp55446_c0_seq1	1293	C	A	4	6	0.6
comp55326_c0_seq1	1556	C	A	13	15	0.5357
comp37603_c0_seq1	342	C	A	17	22	0.5641
comp55579_c0_seq1	2134	C	A	475	254	0.3484
comp54690_c0_seq1	2654	C	A	7	4	0.3636
comp54046_c0_seq1	2139	C	A	13	9	0.4091
comp54376_c0_seq1	2762	C	A	10	13	0.5652
comp55337_c0_seq1	392	C	A	39	24	0.381
comp50785_c0_seq1	378	C	A	120	82	0.4059
comp50097_c0_seq1	518	C	A	1002	679	0.4039
comp50097_c0_seq1	584	C	A	1092	673	0.3811
comp51810_c1_seq1	952	C	A	4	6	0.6
comp45948_c0_seq1	927	C	A	86	80	0.4819
comp55681_c1_seq1	2474	C	A	5	5	0.5
comp55056_c0_seq1	386	C	A	20	11	0.3548
comp47010_c0_seq1	917	C	A	271	239	0.4668
comp31149_c0_seq1	171	C	A	19	12	0.3871
comp29708_c0_seq1	106	C	A	50	45	0.4592
comp48542_c0_seq1	849	C	A	58	32	0.3556
comp47076_c0_seq1	40	C	A	7	3	0.3
comp51642_c0_seq1	1094	C	A	136	116	0.4603
comp50424_c0_seq1	845	C	A	10	9	0.4737
comp29866_c0_seq1	423	C	A	215	197	0.4782
comp29866_c0_seq1	431	C	A	201	190	0.4847
comp38356_c0_seq1	1376	C	A	57	45	0.4412
comp49178_c4_seq1	31	C	A	8	6	0.4
comp50376_c0_seq1	391	C	A	8	6	0.4286
comp28358_c0_seq1	1801	C	A	142	63	0.3058
comp54166_c0_seq1	1608	C	A	12	8	0.4
comp54166_c0_seq1	2098	C	A	17	19	0.5278
comp55240_c0_seq1	272	C	A	69	53	0.4344
comp50092_c0_seq1	998	C	A	7	3	0.3
comp46308_c0_seq1	277	C	A	15	8	0.3478
comp54828_c1_seq1	958	C	A	1281	709	0.3561
comp54828_c1_seq1	1959	C	A	28	44	0.6111
comp43232_c0_seq1	253	C	A	88	50	0.3623
comp55552_c3_seq1	2654	C	A	10	6	0.375
comp55552_c3_seq1	9365	C	A	319	251	0.4404
comp48806_c0_seq1	805	C	A	104	63	0.3772
comp51489_c2_seq1	1703	C	A	142	97	0.4059
comp52778_c0_seq1	291	C	A	84	67	0.4437
comp53318_c0_seq1	703	C	A	7	5	0.4167
comp48815_c0_seq1	641	C	A	17	12	0.4138
comp52346_c0_seq1	4640	C	A	6	7	0.5385
comp43327_c0_seq1	387	C	A	61	69	0.5308
comp53217_c0_seq1	1713	C	A	42	30	0.4167
comp55594_c2_seq1	3028	C	A	19	15	0.4412
comp45265_c0_seq1	391	C	A	5	5	0.5
comp53022_c0_seq1	2816	C	A	51	32	0.3855
comp37969_c0_seq1	692	C	A	101	46	0.3129
comp43023_c0_seq1	353	C	A	100	79	0.4389
comp49147_c0_seq1	220	C	A	17	12	0.4138
comp47993_c0_seq1	326	C	A	6	7	0.5385
comp55146_c0_seq1	453	C	A	48	32	0.4
comp49889_c1_seq1	1599	C	A	48	38	0.4419
comp51987_c0_seq1	524	C	A	13	6	0.3158
comp51990_c0_seq1	852	C	A	234	192	0.4507
comp52657_c0_seq1	1522	C	A	33	24	0.4211
comp23829_c0_seq1	265	C	A	231	224	0.4859
comp48400_c0_seq1	1596	C	A	231	185	0.4447
comp52674_c0_seq1	1726	C	A	31	20	0.3922
comp55625_c0_seq1	107	C	A	16	12	0.4286
comp55421_c0_seq1	1267	C	A	14	12	0.4615
comp54304_c0_seq1	454	C	A	47	36	0.4337
comp49388_c0_seq1	1314	C	A	35	34	0.4928
comp55493_c1_seq1	336	C	A	5	9	0.6429
comp27312_c0_seq1	15	C	A	7	3	0.3
comp51902_c0_seq1	386	C	A	114	92	0.4466
comp50730_c0_seq1	278	C	A	112	85	0.4315
comp52447_c0_seq1	81	C	A	39	25	0.3846
comp55973_c0_seq1	2524	C	A	6	5	0.4167
comp55712_c0_seq1	516	C	A	11	9	0.4091
comp54978_c0_seq1	515	C	A	23	21	0.4773
comp45575_c0_seq1	733	C	A	8	4	0.3333
comp50473_c0_seq1	1677	C	A	25	17	0.4048
comp52288_c0_seq1	1740	C	A	30	22	0.4231
comp55292_c0_seq1	895	C	A	23	13	0.3611
comp49800_c0_seq1	232	C	A	30	24	0.4444
comp52453_c0_seq1	393	C	A	62	47	0.4312
comp42907_c0_seq1	982	C	A	1217	1084	0.4711
comp53208_c0_seq1	968	C	A	1163	975	0.4545
comp55071_c0_seq1	557	C	A	70	42	0.375
comp52399_c2_seq1	270	C	A	7	10	0.5882
comp54199_c0_seq1	1934	C	A	1250	1718	0.5051
comp47963_c1_seq1	670	C	A	8	7	0.4667
comp37828_c0_seq1	192	C	A	94	55	0.3691
comp46997_c0_seq1	1873	C	A	14	10	0.4167
comp54426_c0_seq1	5060	C	A	93	58	0.3841
comp49812_c0_seq1	246	C	A	8	7	0.4667
comp54228_c1_seq1	882	C	A	1361	1129	0.4527
comp50674_c0_seq1	14	C	A	16	16	0.5
comp52204_c0_seq1	196	C	A	5	6	0.5455
comp51613_c0_seq1	3756	C	A	129	99	0.4342
comp55648_c0_seq1	1386	C	A	13	6	0.3158
comp55491_c0_seq1	733	C	A	74	145	0.6561
comp55608_c0_seq1	3925	C	A	9	6	0.4
comp48696_c0_seq1	516	C	A	79	43	0.3525
comp48696_c0_seq1	651	C	A	51	39	0.4333
comp52896_c0_seq1	1258	C	A	9	8	0.4706
comp54964_c0_seq1	1279	C	A	16	52	0.7647
comp48435_c0_seq1	296	C	A	71	43	0.3772
comp53594_c0_seq1	1292	C	A	111	91	0.4505
comp45827_c0_seq1	391	C	A	97	68	0.4121
comp43522_c0_seq1	1163	C	A	19	18	0.4865
comp54569_c0_seq1	826	C	A	121	85	0.3148
comp53584_c0_seq1	2371	C	A	17	11	0.3929
comp49294_c1_seq1	431	C	A	38	23	0.377
comp49294_c1_seq1	678	C	A	8	9	0.5294
comp49451_c0_seq1	964	C	A	22	16	0.4211
comp54432_c0_seq1	2693	C	A	37	19	0.3276
comp47862_c0_seq1	1152	C	A	20	11	0.3548
comp54252_c0_seq1	5480	C	A	63	57	0.475
comp49363_c0_seq1	1148	C	A	8	9	0.5294
comp54313_c0_seq1	1981	C	A	23	12	0.3429
comp54313_c0_seq1	2985	C	A	45	36	0.4444
comp46722_c0_seq1	504	C	A	146	109	0.4258
comp53527_c0_seq1	245	C	A	48	23	0.3239
comp51195_c0_seq1	350	C	A	25	11	0.3056
comp54482_c0_seq1	395	C	A	25	14	0.359
comp50976_c0_seq1	1387	C	A	23	15	0.3947
comp52596_c0_seq1	2183	C	A	7	6	0.4615
comp52071_c0_seq1	26	C	A	6	3	0.3
comp52071_c0_seq1	31	C	A	6	4	0.3077
comp52239_c0_seq1	4560	C	A	40	36	0.45
comp54254_c0_seq1	644	C	A	13	13	0.5
comp55006_c0_seq1	1030	C	A	15	12	0.4444
comp55621_c0_seq1	717	C	A	8	10	0.5556
comp42577_c0_seq1	1125	C	A	82	65	0.4392
comp47088_c0_seq1	953	C	A	76	56	0.4242
comp55153_c1_seq1	320	C	A	72	41	0.3628
comp45295_c1_seq1	393	C	A	13	9	0.4091
comp55218_c0_seq1	958	C	A	24	11	0.3143
comp51785_c0_seq1	64	C	A	7	3	0.3
comp53020_c1_seq1	877	C	A	27	24	0.4706
comp50601_c0_seq1	131	C	A	234	163	0.4106
comp54828_c0_seq1	268	C	A	622	548	0.4684
comp51320_c0_seq1	6243	C	A	27	25	0.4808
comp55730_c0_seq1	2316	C	A	1	11	0.9167
comp46062_c0_seq1	2228	C	A	18	13	0.4194
comp54986_c0_seq1	3074	C	A	57	39	0.4062
comp52842_c0_seq1	2903	C	A	19	26	0.5778
comp52842_c0_seq1	2942	C	A	15	35	0.7
comp52842_c0_seq1	3055	C	A	47	39	0.3714
comp42839_c0_seq1	191	C	A	250	246	0.495
comp54249_c0_seq1	1866	C	A	27	19	0.413
comp51450_c0_seq1	187	C	A	88	58	0.3973
comp55242_c0_seq1	1506	C	A	9	6	0.4
comp55280_c0_seq1	639	C	A	11	10	0.4762
comp53564_c0_seq1	598	C	A	22	13	0.3714
comp55110_c2_seq1	4196	C	A	83	58	0.4113
comp51233_c0_seq1	1384	C	A	73	47	0.3917
comp53067_c0_seq1	859	C	A	71	54	0.432
comp42852_c0_seq1	144	C	A	164	203	0.5516
comp50707_c1_seq1	534	C	A	23	23	0.4694
comp53850_c0_seq1	290	C	A	29	25	0.463
comp52588_c0_seq1	2035	C	A	19	9	0.3214
comp53402_c0_seq1	986	C	A	262	185	0.4139
comp55222_c0_seq1	230	C	A	17	9	0.3462
comp55459_c2_seq1	392	C	A	7	3	0.3
comp54903_c0_seq1	2954	C	A	11	8	0.4211
comp34310_c0_seq1	20	C	A	7	3	0.3
comp53540_c0_seq1	751	C	A	72	38	0.3455
comp52125_c1_seq1	1559	C	A	57	33	0.3548
comp22017_c0_seq1	703	C	A	37	32	0.4638
comp43666_c0_seq1	367	C	A	101	81	0.4451
comp52129_c0_seq1	2119	C	A	30	14	0.3182
comp48647_c0_seq1	1567	C	A	256	174	0.4047
comp54877_c0_seq1	5346	C	A	10	7	0.4118
comp49010_c0_seq1	493	C	A	82	62	0.4306
comp52825_c0_seq1	2980	C	A	35	19	0.3519
comp52323_c0_seq1	1545	C	A	46	36	0.439
comp53583_c0_seq1	3000	C	A	12	11	0.4783
comp55744_c0_seq1	2978	C	A	12	8	0.4
comp42990_c0_seq1	615	C	A	243	227	0.483
comp54749_c2_seq1	1640	C	A	14	17	0.5484
comp52483_c0_seq1	939	C	A	16	15	0.4839
comp55483_c0_seq1	182	C	A	14	6	0.3
comp43162_c0_seq1	620	C	A	6	4	0.4
comp54822_c0_seq1	1619	C	A	152	79	0.342
comp43122_c0_seq1	282	C	A	5	6	0.5455
comp51707_c0_seq1	896	C	A	53	47	0.47
comp46676_c0_seq1	340	C	A	52	65	0.5556
comp53169_c0_seq1	482	C	A	190	87	0.3141
comp55196_c0_seq1	213	C	A	15	21	0.5833
comp54939_c0_seq1	2052	C	A	36	29	0.4462
comp53723_c0_seq1	1634	C	A	38	30	0.4412
comp55018_c0_seq1	2283	C	A	29	21	0.4118
comp41072_c0_seq1	196	C	A	33	21	0.3889
comp38508_c0_seq1	25	C	A	28	17	0.3208
comp28882_c0_seq1	2009	C	A	90	68	0.4304
comp55805_c0_seq1	1440	C	A	19	21	0.525
comp55727_c0_seq1	950	C	A	34	16	0.3019
comp44926_c0_seq1	1478	C	A	7	7	0.5
comp48720_c0_seq1	99	C	A	8	8	0.4706
comp46008_c0_seq1	837	C	A	8	6	0.4286
comp53409_c0_seq1	3160	C	A	18	15	0.4545
comp55654_c0_seq1	2722	C	A	15	14	0.4828
comp55554_c0_seq1	4197	C	A	7	3	0.3
comp30040_c0_seq1	729	C	A	94	58	0.3816
comp55713_c0_seq1	1320	C	A	4	15	0.7895
comp47885_c0_seq1	60	C	A	9	4	0.3077
comp45127_c0_seq1	548	C	A	265	231	0.4657
comp45127_c0_seq1	723	C	A	28	32	0.5333
comp47527_c0_seq1	3309	C	A	42	44	0.5116
comp50034_c0_seq1	586	C	A	852	554	0.394
comp37916_c0_seq1	2843	C	A	19	12	0.3871
comp55517_c0_seq1	1532	C	A	7	4	0.3636
comp48744_c0_seq1	1465	C	A	152	90	0.3719
comp47182_c0_seq1	1720	C	A	232	159	0.4066
comp54868_c0_seq1	1506	C	A	22	19	0.4634
comp54248_c1_seq1	926	C	A	191	195	0.5052
comp54248_c1_seq1	938	C	A	244	209	0.4604
comp54052_c0_seq1	1479	C	A	58	46	0.4423
comp51924_c0_seq1	1653	C	A	101	66	0.386
comp52309_c0_seq1	2450	C	A	29	18	0.383
comp21164_c0_seq1	261	C	A	35	28	0.4444
comp50285_c0_seq1	324	C	A	55	48	0.466
comp24797_c0_seq1	673	C	A	134	116	0.4622
comp48501_c0_seq1	2243	C	A	56	48	0.4615
comp53950_c0_seq1	1094	C	A	6	11	0.6471
comp51529_c0_seq1	68	C	A	12	6	0.3333
comp47604_c0_seq1	218	C	A	78	43	0.3468
comp51926_c0_seq1	718	C	A	18	8	0.3077
comp43997_c0_seq1	1373	C	A	19	23	0.5476
comp48493_c0_seq1	345	C	A	58	62	0.5167
comp44748_c0_seq1	2620	C	A	43	53	0.5354
comp38679_c0_seq1	513	C	A	93	60	0.3922
comp54071_c1_seq1	732	C	A	18	13	0.4194
comp54454_c0_seq1	1399	C	A	37	28	0.4308
comp50698_c0_seq1	119	C	A	23	37	0.6167
comp54668_c0_seq1	336	C	A	59	28	0.3218
comp55651_c0_seq1	232	C	A	12	6	0.3333
comp54090_c0_seq1	2722	C	A	7	4	0.3636
comp51809_c0_seq1	969	C	A	23	41	0.6406
comp49966_c0_seq1	97	C	A	50	31	0.3827
comp55804_c0_seq1	442	C	A	57	36	0.3711
comp47323_c0_seq1	1008	C	A	57	63	0.525
comp55012_c0_seq1	267	C	A	12	17	0.5862
comp50284_c0_seq1	1422	C	A	6	13	0.6842
comp55666_c0_seq1	5371	C	A	52	38	0.4222
comp53344_c0_seq1	1706	C	A	8	7	0.4667
comp41948_c0_seq1	1694	C	A	7	3	0.3
comp51937_c0_seq1	708	C	A	3	17	0.85
comp45741_c0_seq1	481	C	A	43	31	0.4189
comp53795_c0_seq1	2710	C	A	7	5	0.4167
comp53338_c0_seq1	2059	C	A	7	4	0.3636
comp55818_c0_seq1	2583	C	A	25	25	0.4902
comp48873_c0_seq1	1390	C	A	90	45	0.3333
comp54331_c0_seq1	246	C	A	66	32	0.3232
comp52964_c0_seq1	1248	C	A	37	20	0.3509
comp47241_c0_seq1	618	C	A	44	28	0.3836
comp55312_c0_seq1	2614	C	A	11	8	0.4211
comp43308_c0_seq1	884	C	A	13	6	0.3158
comp54474_c0_seq1	1082	C	A	12	7	0.3043
comp54016_c0_seq1	1568	C	A	23	20	0.4651
comp48687_c0_seq1	367	C	A	26	19	0.4222
comp53821_c0_seq1	484	C	A	19	16	0.4571
comp53863_c0_seq1	1963	C	A	5	9	0.6
comp55192_c0_seq1	1057	C	A	40	24	0.375
comp53073_c0_seq1	219	C	A	41	21	0.3387
comp53073_c0_seq1	426	C	A	3	7	0.7
comp40069_c0_seq1	414	C	A	5	5	0.5
comp38406_c0_seq1	25	C	A	7	7	0.5
comp55597_c0_seq1	3867	C	A	409	200	0.3273
comp52109_c0_seq1	3859	C	A	17	9	0.3462
comp52109_c0_seq1	4534	C	A	6	4	0.4
comp48304_c0_seq1	559	C	A	9	4	0.3077
comp49570_c0_seq1	1364	C	A	29	23	0.4423
comp51808_c0_seq1	1210	C	A	180	145	0.4448
comp52519_c1_seq1	1058	C	A	19	27	0.5625
comp38087_c0_seq1	80	C	A	57	38	0.3958
comp41570_c0_seq1	1542	C	A	7	4	0.3636
comp46991_c0_seq1	76	C	A	21	11	0.3438
comp47485_c0_seq1	743	C	A	86	76	0.4691
comp51995_c0_seq1	1273	C	A	18	11	0.3667
comp54275_c0_seq1	1496	C	A	36	28	0.4375
comp53014_c0_seq1	1908	C	A	86	55	0.3901
comp54813_c0_seq1	2289	C	A	12	7	0.3684
comp55682_c0_seq1	1450	C	A	457	237	0.3357
comp55780_c1_seq1	760	C	A	8	4	0.3333
comp52117_c0_seq1	847	C	A	15	7	0.3182
comp52225_c0_seq1	119	C	A	47	31	0.3974
comp54586_c0_seq1	1382	C	A	11	14	0.56
comp54574_c0_seq1	468	C	A	11	5	0.3125
comp23377_c1_seq1	762	C	A	2030	1427	0.4127
comp45445_c0_seq1	404	C	A	83	55	0.3986
comp53044_c0_seq1	1319	C	A	62	27	0.3034
comp49248_c0_seq1	328	C	A	537	442	0.451
comp55774_c0_seq1	4671	C	A	6	7	0.5385
comp51343_c0_seq1	1039	C	A	162	128	0.4414
comp53676_c0_seq1	1187	C	A	17	11	0.3929
comp47523_c0_seq1	177	C	A	146	136	0.4755
comp45285_c0_seq1	1917	C	A	54	37	0.4066
comp55052_c0_seq1	858	C	A	71	66	0.4818
comp44961_c3_seq1	44	C	A	6	3	0.3
comp55199_c0_seq1	1265	C	A	22	10	0.3125
comp55443_c0_seq1	945	C	A	41	27	0.3971
comp55274_c0_seq1	897	C	A	53	44	0.449
comp54120_c0_seq1	2241	C	A	953	750	0.4404
comp51837_c0_seq1	2135	C	A	10	5	0.3333
comp53843_c0_seq1	3243	C	A	6	4	0.4
comp43733_c0_seq1	573	C	A	6	7	0.5385
comp55415_c0_seq1	1353	C	A	6	5	0.4545
comp42519_c0_seq1	494	C	A	14	9	0.3913
comp55042_c0_seq1	364	C	A	12	9	0.4286
comp50322_c0_seq1	850	C	A	73	41	0.3596
comp54543_c0_seq1	382	C	A	13	10	0.4348
comp51202_c0_seq1	1520	C	A	221	97	0.305
comp55777_c4_seq1	1081	C	A	51	35	0.407
comp44679_c0_seq1	2133	C	A	12	12	0.5
comp48872_c1_seq1	1883	C	A	29	22	0.4314
comp54272_c0_seq1	1988	C	A	20	12	0.375
comp55133_c0_seq1	1993	C	A	26	28	0.5185
comp43455_c0_seq1	329	C	A	30	27	0.4737
comp55773_c0_seq1	651	C	A	23	12	0.3429
comp43202_c0_seq1	315	C	A	54	36	0.4
comp52526_c0_seq1	1265	C	A	28	27	0.4909
comp53979_c4_seq1	2126	C	A	6	11	0.6471
comp53497_c0_seq1	606	C	A	126	109	0.4638
comp53513_c0_seq1	864	C	A	7	5	0.4167
comp51596_c0_seq1	1055	C	A	15	16	0.5161
comp55817_c0_seq1	2716	C	A	10	10	0.5
comp55817_c0_seq1	4613	C	A	68	42	0.3818
comp54790_c0_seq1	1448	C	A	18	9	0.3333
comp48305_c0_seq1	100	C	A	26	17	0.3864
comp42385_c0_seq1	1227	C	A	28	19	0.4043
comp52527_c0_seq1	325	C	A	7	4	0.3636
comp54734_c1_seq1	1598	C	A	7	5	0.4167
comp55233_c0_seq1	2336	C	A	13	9	0.4091
comp54763_c0_seq1	3581	C	A	25	16	0.3902
comp52800_c0_seq1	288	C	A	50	27	0.3506
comp55512_c0_seq1	2039	C	A	35	40	0.5263
comp52337_c0_seq1	475	C	A	23	19	0.4524
comp54852_c0_seq1	369	C	A	107	60	0.3593
comp44444_c0_seq1	761	C	A	22	15	0.4054
comp45440_c0_seq1	1071	C	A	19	9	0.3214
comp49890_c0_seq1	506	C	A	28	14	0.3333
comp29125_c0_seq1	1501	C	A	124	61	0.3297
comp55514_c0_seq1	2587	C	A	22	14	0.3889
comp38362_c0_seq1	1817	C	A	198	159	0.4454
comp51828_c0_seq1	1280	C	A	42	99	0.7021
comp54706_c0_seq1	240	C	A	15	106	0.876
comp47858_c0_seq1	694	C	A	25	19	0.4318
comp47858_c0_seq1	707	C	A	18	18	0.5
comp38734_c0_seq1	814	C	A	61	40	0.396
comp45070_c0_seq1	927	C	A	31	46	0.5974
comp43953_c0_seq1	596	C	A	28	13	0.3171
comp55499_c0_seq1	2333	C	A	29	13	0.3095
comp46239_c0_seq1	1314	C	A	30	27	0.4737
comp50910_c0_seq1	480	C	A	59	65	0.52
comp49056_c0_seq1	129	C	A	63	31	0.3298
comp49056_c0_seq1	353	C	A	39	26	0.3939
comp51458_c0_seq1	3306	C	A	27	25	0.4808
comp55702_c0_seq1	213	C	A	10	5	0.3333
comp52144_c0_seq1	2155	C	A	88	58	0.3973
comp53142_c0_seq1	579	C	A	28	19	0.4043
comp52465_c0_seq1	1914	C	A	13	9	0.4091
comp50035_c0_seq1	199	C	A	26	15	0.3659
comp49068_c0_seq1	340	C	A	32	27	0.4576
comp45485_c0_seq1	202	C	A	26	23	0.4694
comp49880_c0_seq1	729	C	A	27	12	0.3077
comp52732_c0_seq1	1339	C	A	32	14	0.3043
comp46125_c0_seq1	725	C	A	31	46	0.5897
comp38612_c0_seq1	239	C	A	67	65	0.4924
comp49645_c0_seq1	456	C	A	35	21	0.375
comp52339_c0_seq1	374	C	A	24	15	0.3846
comp49840_c0_seq1	572	C	A	104	71	0.4057
comp52963_c0_seq1	634	C	A	52	28	0.35
comp47054_c0_seq1	772	C	A	230	171	0.4243
comp48759_c0_seq1	421	C	A	23	19	0.4524
comp55770_c0_seq1	172	C	A	4	6	0.6
comp49695_c0_seq1	923	C	A	4	9	0.6923
comp49500_c0_seq1	2062	C	A	719	310	0.3013
comp55148_c0_seq1	2471	C	A	62	47	0.4312
comp51760_c0_seq1	3203	C	A	34	21	0.3818
comp55455_c0_seq1	314	C	A	5	5	0.5
comp42713_c0_seq1	909	C	A	97	51	0.3446
comp46480_c0_seq1	412	C	A	8	6	0.4286
comp54307_c0_seq1	2186	C	A	6	6	0.5
comp53176_c0_seq1	2537	C	A	8	5	0.3846
comp55751_c0_seq1	651	C	A	21	31	0.5962
comp49973_c0_seq1	546	C	A	7	3	0.3
comp54363_c0_seq1	814	C	A	11	7	0.3889
comp50450_c0_seq1	417	C	A	28	17	0.3778
comp44936_c0_seq1	342	C	A	14	8	0.3636
comp45839_c0_seq1	1296	C	A	22	20	0.4762
comp53419_c0_seq1	2448	C	A	33	15	0.3125
comp49166_c0_seq1	3937	C	A	59	52	0.4522
comp55138_c0_seq1	1747	C	A	17	15	0.4688
comp54755_c0_seq1	459	C	A	73	56	0.4341
comp49946_c0_seq1	69	C	A	6	3	0.3
comp52873_c0_seq1	2533	C	A	68	41	0.3761
comp47810_c0_seq1	2306	C	A	11	6	0.3529
comp29637_c0_seq1	1771	C	A	41	43	0.5119
comp45549_c0_seq1	346	C	A	37	30	0.4478
comp52222_c1_seq1	768	C	A	25	17	0.4048
comp52222_c1_seq1	1254	C	A	11	7	0.3889
comp47542_c0_seq1	218	C	A	72	51	0.4146
comp47542_c0_seq1	3250	C	A	182	105	0.3633
comp54952_c0_seq1	407	C	A	17	10	0.3704
comp53251_c0_seq1	1308	C	A	7	3	0.3
comp55168_c0_seq1	2040	C	A	11	8	0.4211
comp54426_c3_seq1	367	C	A	21	15	0.4167
comp28529_c0_seq1	1136	C	A	1227	819	0.4001
comp54081_c1_seq1	1514	C	A	8	4	0.3333
comp53230_c1_seq1	3287	C	A	37	26	0.4127
comp54401_c0_seq1	3093	C	A	21	23	0.5227
comp51329_c1_seq1	2327	C	A	13	11	0.4583
comp55376_c1_seq1	1598	C	A	33	16	0.3265
comp53404_c0_seq1	270	C	A	24	17	0.4146
comp50084_c0_seq1	376	C	A	7	4	0.3636
comp54007_c0_seq1	270	C	A	27	16	0.3721
comp48284_c0_seq1	1037	C	A	7	3	0.3
comp29732_c0_seq1	212	C	A	48	21	0.3043
comp55801_c0_seq1	1629	C	A	87	56	0.3916
comp55801_c0_seq1	3150	C	A	58	26	0.3095
comp55801_c0_seq1	5223	C	A	86	53	0.3813
comp50297_c0_seq1	3218	C	A	40	21	0.3443
comp50297_c0_seq1	3347	C	A	27	16	0.3721
comp53253_c0_seq1	1789	C	A	7	5	0.4167
comp54919_c0_seq1	298	C	A	48	41	0.4556
comp52723_c0_seq1	1696	C	A	104	101	0.4927
comp45860_c0_seq1	708	C	A	88	80	0.4762
comp42678_c0_seq1	1284	C	A	102	75	0.4237
comp48930_c0_seq1	276	C	A	83	49	0.3712
comp53005_c0_seq1	3115	C	A	27	18	0.4
comp53605_c0_seq1	229	C	A	9	6	0.4
comp28429_c0_seq1	1018	C	A	105	84	0.4444
comp53480_c0_seq1	2361	C	A	363	251	0.4088
comp51633_c1_seq1	583	C	A	9	4	0.3077
comp50076_c0_seq1	398	C	A	96	92	0.4894
comp54659_c0_seq1	4889	C	A	35	34	0.4928
comp44920_c0_seq1	852	C	A	13	7	0.35
comp41794_c0_seq1	33	C	A	6	5	0.4167
comp53039_c0_seq1	1510	C	A	45	35	0.4375
comp42501_c0_seq1	2075	C	A	32	24	0.4286
comp53076_c0_seq1	47	C	A	11	9	0.4286
comp54034_c0_seq1	1199	C	A	45	34	0.4304
comp53503_c1_seq1	1020	C	A	151	147	0.4933
comp47317_c0_seq1	22	C	A	13	7	0.3043
comp46648_c0_seq1	834	C	A	24	27	0.5294
comp39938_c0_seq1	12	C	A	0	51	1
comp40049_c0_seq1	262	C	A	22	20	0.4762
comp51896_c0_seq1	1982	C	A	90	64	0.4129
comp53303_c0_seq1	1906	C	A	6	6	0.5
comp45209_c0_seq1	1264	C	A	87	116	0.5714
comp51643_c0_seq1	299	C	A	42	51	0.5484
comp42887_c0_seq1	343	C	A	242	222	0.4784
comp53967_c0_seq1	132	C	A	34	17	0.3333
comp53967_c0_seq1	6935	C	A	20	16	0.4444
comp53492_c0_seq1	833	C	A	17	14	0.4516
comp53492_c0_seq1	1118	C	A	9	13	0.5909
comp50876_c0_seq1	242	C	A	112	75	0.3968
comp55518_c0_seq1	3083	C	A	21	10	0.3226
comp52725_c0_seq1	2752	C	A	8	8	0.5
comp50494_c2_seq1	732	C	A	69	41	0.3727
comp50481_c0_seq1	8201	C	A	19	15	0.4412
comp47403_c0_seq1	265	C	A	84	76	0.475
comp38618_c0_seq1	1405	C	A	47	22	0.3188
comp36223_c0_seq1	388	C	A	7	3	0.3
comp50005_c1_seq1	725	C	A	40	20	0.3333
comp55049_c1_seq1	615	C	A	57	34	0.3736
comp52415_c1_seq1	326	C	A	39	17	0.3036
comp55033_c0_seq1	1243	C	A	17	25	0.5952
comp46132_c0_seq1	1059	C	A	28	14	0.3333
comp45863_c0_seq1	1790	C	A	59	46	0.4381
comp54525_c2_seq1	342	C	A	230	103	0.3093
comp46865_c0_seq1	458	C	A	84	45	0.3435
comp51315_c0_seq1	1141	C	A	10	7	0.4118
comp54864_c0_seq1	1451	C	A	6	6	0.5
comp54864_c0_seq1	1937	C	A	6	4	0.4
comp53555_c0_seq1	151	C	A	27	20	0.4082
comp51171_c0_seq1	1457	C	A	16	18	0.5294
comp48935_c0_seq1	1033	C	A	17	16	0.4848
comp50764_c0_seq1	285	C	A	30	17	0.3617
comp55150_c0_seq1	509	C	A	7	4	0.3636
comp41438_c0_seq1	463	C	A	5	8	0.6154
comp55626_c0_seq1	689	C	A	9	5	0.3571
comp51460_c0_seq1	2208	C	A	61	39	0.39
comp42010_c0_seq1	741	C	A	38	30	0.4412
comp29967_c0_seq1	117	C	A	44	31	0.4133
comp44885_c0_seq1	330	C	A	63	29	0.3152
comp51658_c0_seq1	2837	C	A	85	66	0.4371
comp50624_c0_seq1	1364	C	A	44	36	0.45
comp52002_c0_seq1	14	C	A	5	5	0.5
comp52002_c0_seq1	1320	C	A	33	17	0.34
comp49274_c0_seq1	1854	C	A	19	13	0.3514
comp53339_c0_seq1	944	C	A	7	7	0.5
comp54399_c0_seq1	303	C	A	252	239	0.4868
comp52762_c0_seq1	1841	C	A	26	13	0.3333
comp54521_c0_seq1	53	C	A	7	3	0.3
comp53619_c0_seq1	2679	C	A	19	22	0.5366
comp55300_c0_seq1	4646	C	A	21	17	0.425
comp52005_c0_seq1	1053	C	A	35	31	0.4697
comp49164_c0_seq1	1443	C	A	14	22	0.6111
comp55149_c0_seq1	755	C	A	14	10	0.4167
comp50106_c0_seq1	1905	C	A	26	17	0.3953
comp52285_c0_seq1	1757	C	A	23	18	0.439
comp53184_c0_seq1	5691	C	A	42	21	0.3333
comp50879_c0_seq1	777	C	A	15	8	0.3478
comp55699_c0_seq1	327	C	A	11	9	0.3913
comp55671_c0_seq1	730	C	A	16	25	0.6098
comp53671_c0_seq1	61	C	A	7	3	0.3
comp46025_c0_seq1	322	C	A	23	16	0.4103
comp49999_c1_seq1	145	C	A	8	6	0.4286
comp47759_c0_seq1	1034	C	A	42	36	0.4615
comp53433_c0_seq1	287	C	A	9	9	0.4737
comp50947_c0_seq1	559	C	A	16	9	0.36
comp48519_c0_seq1	2164	C	A	54	46	0.46
comp51670_c0_seq1	55	C	A	1	11	0.9167
comp52266_c0_seq1	1586	C	A	104	68	0.3953
comp45321_c0_seq1	679	C	A	75	55	0.4198
comp370607_c0_seq1	71	C	A	7	3	0.3
comp2463_c0_seq1	15	C	A	0	11	1
comp45421_c0_seq1	1560	C	A	22	19	0.4634
comp51291_c0_seq1	107	C	A	8	6	0.4286
comp51291_c0_seq1	1389	C	A	24	15	0.3846
comp53531_c0_seq1	689	C	A	9	5	0.3571
comp53760_c0_seq1	761	C	A	63	48	0.4324
comp47647_c0_seq1	2782	C	A	65	43	0.3945
comp50012_c0_seq1	607	C	A	86	59	0.4069
comp44538_c0_seq1	270	C	A	30	20	0.4
comp49866_c0_seq1	344	C	A	71	57	0.4453
comp49866_c0_seq1	2488	C	A	50	46	0.4792
comp53452_c0_seq1	2138	C	A	61	42	0.4078
comp46643_c0_seq1	734	C	A	109	116	0.5156
comp55378_c0_seq1	2397	C	A	8	4	0.3333
comp48754_c0_seq1	504	C	A	107	60	0.3593
comp52974_c0_seq1	728	C	A	9	7	0.4375
comp51451_c0_seq1	154	C	A	58	42	0.4158
comp45759_c0_seq1	380	C	A	14	11	0.44
comp55545_c0_seq1	3733	C	A	12	11	0.4783
comp55477_c1_seq1	72	C	A	7	3	0.3
comp54110_c0_seq1	2863	C	A	5	5	0.5
comp54608_c0_seq1	1181	C	A	6	6	0.5
comp47918_c0_seq1	1303	G	A	25	21	0.4565
comp55706_c0_seq1	4662	G	A	41	25	0.3788
comp54170_c0_seq1	4048	G	A	26	25	0.4902
comp55250_c0_seq1	927	G	A	20	9	0.3
comp54018_c0_seq1	658	G	A	38	32	0.4571
comp52320_c0_seq1	299	G	A	9	4	0.3077
comp46517_c0_seq1	1271	G	A	31	15	0.3191
comp45706_c0_seq1	395	G	A	63	43	0.4057
comp48098_c0_seq1	1139	G	A	30	22	0.4231
comp50269_c0_seq1	1931	G	A	6	4	0.4
comp55522_c0_seq1	1958	G	A	15	9	0.375
comp52256_c0_seq1	215	G	A	33	25	0.431
comp52980_c1_seq1	252	G	A	25	18	0.4186
comp50797_c0_seq1	599	G	A	26	19	0.4222
comp50797_c0_seq1	1357	G	A	44	28	0.3889
comp54509_c0_seq1	2903	G	A	7	9	0.5625
comp54525_c1_seq1	1869	G	A	68	41	0.3761
comp55786_c1_seq1	69	G	A	5	5	0.5
comp54510_c0_seq1	3848	G	A	71	50	0.4132
comp55116_c1_seq1	1520	G	A	13	7	0.35
comp48375_c0_seq1	571	G	A	59	42	0.4158
comp48375_c0_seq1	1630	G	A	18	20	0.5263
comp48382_c0_seq1	455	G	A	40	29	0.4203
comp51259_c0_seq1	224	G	A	119	92	0.436
comp18597_c0_seq1	601	G	A	9	5	0.3571
comp53929_c2_seq1	867	G	A	62	37	0.3737
comp53292_c0_seq1	472	G	A	31	48	0.6076
comp49975_c0_seq1	408	G	A	44	33	0.4286
comp49975_c0_seq1	813	G	A	62	43	0.4057
comp50093_c0_seq1	730	G	A	41	31	0.4306
comp53319_c0_seq1	323	G	A	104	90	0.4523
comp55730_c3_seq1	150	G	A	68	65	0.4887
comp55366_c0_seq1	1402	G	A	44	35	0.443
comp55803_c1_seq1	2654	G	A	43	41	0.4881
comp55803_c1_seq1	3009	G	A	81	52	0.391
comp51389_c0_seq1	183	G	A	266	178	0.4009
comp37730_c0_seq1	1818	G	A	26	25	0.4902
comp51752_c0_seq1	595	G	A	24	18	0.4286
comp53833_c0_seq1	942	G	A	51	52	0.5049
comp53833_c0_seq1	1554	G	A	43	36	0.4557
comp51971_c0_seq1	2994	G	A	35	25	0.4167
comp53595_c0_seq1	636	G	A	21	11	0.3438
comp55790_c4_seq1	827	G	A	8	12	0.6
comp55531_c0_seq1	292	G	A	45	28	0.3836
comp53772_c0_seq1	481	G	A	12	8	0.4
comp53772_c0_seq1	1008	G	A	11	14	0.5385
comp55004_c0_seq1	29	G	A	7	3	0.3
comp55004_c0_seq1	30	G	A	6	4	0.4
comp50023_c0_seq1	600	G	A	21	20	0.4878
comp50023_c0_seq1	717	G	A	36	19	0.3455
comp46924_c0_seq1	1487	G	A	515	2960	0.8508
comp55003_c0_seq1	181	G	A	9	6	0.4
comp54668_c1_seq1	118	G	A	33	16	0.3265
comp21115_c0_seq1	245	G	A	29	13	0.3095
comp53522_c0_seq1	1015	G	A	102	98	0.49
comp50233_c0_seq1	658	G	A	8	5	0.3846
comp50233_c0_seq1	1623	G	A	32	27	0.4576
comp54671_c0_seq1	1538	G	A	12	11	0.4783
comp29462_c0_seq1	943	G	A	49	41	0.4505
comp45524_c0_seq1	114	G	A	15	12	0.4138
comp45524_c0_seq1	173	G	A	12	7	0.3684
comp55362_c2_seq1	1766	G	A	17	20	0.5405
comp42765_c0_seq1	1330	G	A	71	41	0.3661
comp51370_c0_seq1	287	G	A	6	6	0.5
comp51370_c0_seq1	299	G	A	7	6	0.4615
comp54944_c0_seq1	2184	G	A	36	31	0.4627
comp53992_c0_seq1	1456	G	A	15	14	0.4828
comp53836_c0_seq1	641	G	A	37	18	0.3273
comp45679_c0_seq1	128	G	A	87	67	0.4351
comp52799_c0_seq1	2321	G	A	63	47	0.4273
comp52799_c0_seq1	2565	G	A	94	53	0.3605
comp52799_c0_seq1	2838	G	A	80	57	0.4161
comp53108_c0_seq1	882	G	A	17	9	0.3462
comp47966_c0_seq1	595	G	A	51	34	0.3953
comp51954_c0_seq1	1241	G	A	22	11	0.3333
comp50036_c0_seq1	727	G	A	51	34	0.4
comp55556_c0_seq1	4058	G	A	22	17	0.4359
comp53305_c0_seq1	234	G	A	38	17	0.3091
comp53309_c2_seq1	129	G	A	6	7	0.5
comp45338_c0_seq1	1117	G	A	21	17	0.4474
comp53290_c0_seq1	338	G	A	11	7	0.3889
comp45493_c0_seq1	2226	G	A	33	23	0.4107
comp37995_c0_seq1	478	G	A	121	102	0.4574
comp50981_c0_seq1	599	G	A	10	7	0.4118
comp55748_c0_seq1	548	G	A	9	7	0.4375
comp55748_c0_seq1	1232	G	A	27	13	0.325
comp46251_c0_seq1	1252	G	A	36	24	0.4
comp52747_c1_seq1	101	G	A	14	10	0.4
comp55294_c0_seq1	3799	G	A	11	8	0.4211
comp54558_c0_seq1	128	G	A	10	9	0.4737
comp54587_c0_seq1	241	G	A	5	6	0.5455
comp53782_c0_seq1	22	G	A	33	15	0.3
comp53782_c0_seq1	1484	G	A	288	128	0.3077
comp47597_c0_seq1	1943	G	A	425	197	0.3167
comp43271_c0_seq1	1255	G	A	61	40	0.396
comp54727_c1_seq1	1466	G	A	13	6	0.3158
comp52397_c1_seq1	730	G	A	16	10	0.3846
comp54486_c0_seq1	450	G	A	47	23	0.3286
comp53079_c0_seq1	630	G	A	18	11	0.3793
comp45535_c0_seq1	818	G	A	68	38	0.3585
comp55092_c0_seq1	902	G	A	73	39	0.3451
comp55092_c0_seq1	2404	G	A	29	16	0.3556
comp42525_c0_seq1	630	G	A	93	96	0.5053
comp53283_c0_seq1	261	G	A	10	6	0.375
comp48377_c0_seq1	67	G	A	7	5	0.4167
comp55784_c0_seq1	276	G	A	13	8	0.3636
comp30091_c0_seq1	134	G	A	27	18	0.4
comp53430_c0_seq1	78	G	A	7	3	0.3
comp50442_c0_seq1	636	G	A	115	96	0.455
comp51906_c0_seq1	1000	G	A	12	12	0.5
comp55688_c0_seq1	938	G	A	11	7	0.3889
comp44915_c0_seq1	445	G	A	37	29	0.4394
comp50281_c0_seq1	908	G	A	16	8	0.3333
comp51923_c0_seq1	1284	G	A	141	78	0.3562
comp52995_c0_seq1	919	G	A	40	24	0.375
comp50705_c0_seq1	416	G	A	16	7	0.3043
comp42645_c0_seq1	883	G	A	84	55	0.3957
comp51605_c0_seq1	2323	G	A	43	37	0.4625
comp55593_c0_seq1	1773	G	A	614	294	0.3234
comp48110_c0_seq1	464	G	A	26	21	0.4468
comp41661_c0_seq1	648	G	A	9	5	0.3571
comp24551_c0_seq1	861	G	A	129	124	0.4901
comp54078_c0_seq1	192	G	A	40	27	0.403
comp54078_c0_seq1	758	G	A	27	23	0.4423
comp54078_c0_seq1	1400	G	A	25	23	0.4792
comp54506_c0_seq1	551	G	A	52	41	0.4409
comp54506_c0_seq1	780	G	A	84	55	0.3957
comp43143_c0_seq1	152	G	A	157	154	0.4952
comp48541_c0_seq1	88	G	A	3	5	0.5
comp47206_c0_seq1	57	G	A	160	183	0.532
comp54983_c0_seq1	1700	G	A	10	5	0.3125
comp21812_c0_seq1	154	G	A	26	16	0.381
comp50509_c0_seq1	282	G	A	15	8	0.3478
comp49061_c0_seq1	1233	G	A	96	75	0.4386
comp46377_c0_seq1	1077	G	A	16	12	0.4286
comp49889_c0_seq1	260	G	A	10	5	0.3333
comp55445_c0_seq1	4357	G	A	7	5	0.4167
comp55619_c0_seq1	1939	G	A	6	4	0.3636
comp55619_c0_seq1	2894	G	A	10	5	0.3125
comp53501_c0_seq1	3464	G	A	24	18	0.4286
comp53501_c0_seq1	5728	G	A	73	54	0.4252
comp28461_c0_seq1	80	G	A	18	15	0.4545
comp55347_c1_seq1	271	G	A	77	38	0.3304
comp54522_c1_seq1	578	G	A	21	15	0.4167
comp47494_c0_seq1	619	G	A	30	29	0.4915
comp44580_c0_seq1	470	G	A	17	11	0.3929
comp22615_c0_seq1	477	G	A	51	38	0.4222
comp51904_c0_seq1	222	G	A	140	99	0.4125
comp54328_c1_seq1	1700	G	A	42	39	0.4815
comp51607_c0_seq1	3221	G	A	23	16	0.4103
comp55673_c1_seq1	377	G	A	39	19	0.3115
comp55673_c1_seq1	490	G	A	43	22	0.3385
comp55673_c1_seq1	1630	G	A	8	6	0.4286
comp48883_c1_seq1	464	G	A	93	77	0.4529
comp47043_c0_seq1	1144	G	A	140	121	0.4636
comp46509_c0_seq1	1700	G	A	17	23	0.575
comp55672_c0_seq1	4847	G	A	491	412	0.4563
comp54937_c0_seq1	217	G	A	33	35	0.5147
comp29238_c0_seq1	1262	G	A	92	69	0.4083
comp45455_c0_seq1	260	G	A	698	516	0.425
comp55520_c2_seq1	978	G	A	79	43	0.3525
comp48902_c0_seq1	274	G	A	7	3	0.3
comp53825_c0_seq1	847	G	A	66	53	0.4454
comp54625_c0_seq1	2481	G	A	25	12	0.3243
comp46889_c0_seq1	291	G	A	10	7	0.4118
comp52099_c0_seq1	1487	G	A	7	4	0.3636
comp53147_c1_seq1	899	G	A	35	26	0.4262
comp54156_c0_seq1	153	G	A	10	5	0.3333
comp54526_c0_seq1	792	G	A	14	10	0.4167
comp47606_c0_seq1	557	G	A	94	65	0.4088
comp50088_c0_seq1	1547	G	A	17	14	0.4516
comp50690_c0_seq1	147	G	A	71	41	0.3661
comp26034_c0_seq1	8	G	A	4	14	0.7778
comp55612_c0_seq1	307	G	A	7	6	0.4615
comp53266_c0_seq1	1795	G	A	39	18	0.3158
comp45873_c0_seq1	285	G	A	7	3	0.3
comp51535_c0_seq1	686	G	A	16	10	0.3846
comp21266_c0_seq1	797	G	A	63	48	0.4324
comp38923_c0_seq1	527	G	A	41	34	0.4533
comp54858_c0_seq1	635	G	A	11	15	0.5769
comp48534_c0_seq1	80	G	A	12	8	0.4
comp48534_c0_seq1	155	G	A	14	9	0.375
comp42041_c0_seq1	1919	G	A	39	22	0.3607
comp55814_c0_seq1	342	G	A	7	7	0.5
comp55814_c0_seq1	854	G	A	10	11	0.5238
comp46683_c0_seq1	1928	G	A	118	69	0.369
comp38476_c0_seq1	1988	G	A	152	115	0.4307
comp54231_c0_seq1	744	G	A	46	29	0.3867
comp55750_c0_seq1	1529	G	A	9	6	0.4
comp55160_c0_seq1	4890	G	A	84	48	0.3636
comp46530_c0_seq1	964	G	A	58	37	0.3895
comp46530_c0_seq1	991	G	A	51	41	0.4457
comp52106_c1_seq1	1866	G	A	52	38	0.4222
comp55156_c0_seq1	1348	G	A	14	6	0.3
comp55757_c0_seq1	595	G	A	8	5	0.3846
comp50392_c0_seq1	898	G	A	53	42	0.4421
comp55307_c0_seq1	1902	G	A	11	6	0.3529
comp52329_c0_seq1	1392	G	A	137	60	0.3046
comp52432_c0_seq1	931	G	A	50	39	0.4382
comp49615_c0_seq1	700	G	A	20	15	0.4286
comp53432_c0_seq1	1745	G	A	47	24	0.338
comp50723_c0_seq1	1463	G	A	15	13	0.4643
comp52687_c0_seq1	1081	G	A	19	16	0.4444
comp54187_c0_seq1	716	G	A	10	5	0.3333
comp55807_c0_seq1	1096	G	A	41	33	0.4459
comp55807_c0_seq1	2598	G	A	35	16	0.3137
comp55807_c0_seq1	3294	G	A	32	19	0.3725
comp55807_c0_seq1	4676	G	A	42	18	0.3
comp46568_c0_seq1	1683	G	A	5	5	0.5
comp38217_c0_seq1	634	G	A	71	60	0.458
comp54905_c0_seq1	943	G	A	54	28	0.3415
comp51830_c0_seq1	1055	G	A	40	29	0.4203
comp53066_c0_seq1	2429	G	A	8	6	0.4286
comp51129_c0_seq1	183	G	A	18	9	0.3333
comp50472_c0_seq1	1314	G	A	15	7	0.3182
comp53972_c2_seq1	934	G	A	116	105	0.4751
comp55669_c1_seq1	252	G	A	8	4	0.3333
comp55669_c1_seq1	681	G	A	9	5	0.3571
comp55669_c1_seq1	3300	G	A	9	4	0.3077
comp54802_c0_seq1	3741	G	A	29	21	0.42
comp55661_c0_seq1	8500	G	A	7	4	0.3636
comp50308_c0_seq1	474	G	A	221	190	0.4623
comp54861_c0_seq1	1560	G	A	13	13	0.5
comp52883_c0_seq1	221	G	A	7	4	0.3333
comp49630_c0_seq1	174	G	A	250	130	0.3421
comp55440_c0_seq1	3204	G	A	29	15	0.3333
comp55613_c0_seq1	705	G	A	15	10	0.4
comp55613_c0_seq1	1746	G	A	12	10	0.4545
comp52377_c0_seq1	218	G	A	24	29	0.5472
comp55594_c3_seq1	1079	G	A	28	33	0.541
comp53982_c1_seq1	2604	G	A	40	27	0.403
comp53982_c1_seq1	2628	G	A	47	33	0.4125
comp53982_c1_seq1	2734	G	A	51	56	0.5234
comp46649_c0_seq1	1291	G	A	59	34	0.3656
comp54480_c0_seq1	627	G	A	4	6	0.6
comp41822_c0_seq1	599	G	A	7	5	0.4167
comp51940_c0_seq1	187	G	A	14	13	0.4643
comp53751_c0_seq1	1449	G	A	7	5	0.4167
comp55647_c0_seq1	1558	G	A	17	8	0.32
comp50688_c0_seq1	196	G	A	19	11	0.3667
comp52120_c0_seq1	355	G	A	76	51	0.4016
comp52120_c0_seq1	523	G	A	72	55	0.4331
comp55134_c0_seq1	3275	G	A	71	32	0.3107
comp54758_c0_seq1	1504	G	A	8	5	0.3846
comp55806_c1_seq1	1410	G	A	24	14	0.3684
comp55806_c1_seq1	2820	G	A	54	36	0.3871
comp55806_c1_seq1	3606	G	A	7	4	0.3636
comp55806_c1_seq1	4398	G	A	10	7	0.3889
comp51446_c0_seq1	966	G	A	75	59	0.4403
comp52586_c0_seq1	988	G	A	36	21	0.3684
comp52586_c0_seq1	1682	G	A	43	38	0.4691
comp51436_c0_seq1	617	G	A	42	34	0.4359
comp51083_c0_seq1	1118	G	A	78	52	0.4
comp43906_c0_seq1	249	G	A	29	29	0.5
comp55324_c1_seq1	1083	G	A	8	13	0.619
comp55329_c0_seq1	1118	G	A	7	5	0.4167
comp49029_c0_seq1	970	G	A	9	6	0.4
comp55477_c2_seq1	1966	G	A	16	8	0.3333
comp54946_c0_seq1	477	G	A	22	13	0.3714
comp54946_c0_seq1	609	G	A	7	5	0.4167
comp55342_c0_seq1	1353	G	A	9	12	0.5714
comp54881_c0_seq1	704	G	A	5	5	0.5
comp55800_c0_seq1	3771	G	A	41	34	0.4533
comp55800_c0_seq1	4974	G	A	34	18	0.3462
comp48686_c0_seq1	1151	G	A	71	66	0.4818
comp55330_c0_seq1	489	G	A	34	21	0.3818
comp55330_c0_seq1	1165	G	A	49	23	0.3194
comp52705_c0_seq1	2053	G	A	53	71	0.5726
comp48812_c0_seq1	1692	G	A	41	33	0.4459
comp29048_c0_seq1	660	G	A	18	14	0.4375
comp55207_c0_seq1	1299	G	A	7	4	0.3636
comp52412_c0_seq1	900	G	A	8	8	0.5
comp52718_c0_seq1	728	G	A	243	183	0.4296
comp52718_c0_seq1	1845	G	A	23	15	0.3846
comp44967_c0_seq1	562	G	A	6	4	0.4
comp53479_c0_seq1	1181	G	A	11	16	0.5926
comp52434_c0_seq1	358	G	A	22	19	0.4524
comp49360_c0_seq1	76	G	A	12	9	0.4286
comp52221_c0_seq1	1412	G	A	21	13	0.3824
comp45790_c0_seq1	801	G	A	22	26	0.5417
comp52581_c0_seq1	1161	G	A	10	10	0.5
comp54728_c0_seq1	1923	G	A	13	6	0.3158
comp51017_c0_seq1	1857	G	A	47	37	0.4302
comp41356_c0_seq1	698	G	A	7	5	0.4167
comp55733_c0_seq1	972	G	A	7	5	0.4167
comp45124_c0_seq1	243	G	A	5	5	0.5
comp55388_c2_seq1	2180	G	A	174	182	0.5112
comp53436_c0_seq1	963	G	A	15	18	0.5294
comp53436_c0_seq1	1981	G	A	8	6	0.4286
comp51552_c0_seq1	205	G	A	78	46	0.371
comp51285_c0_seq1	627	G	A	13	9	0.3913
comp51502_c0_seq1	1079	G	A	23	16	0.4103
comp45548_c0_seq1	1711	G	A	27	12	0.3077
comp55567_c0_seq1	181	G	A	24	26	0.52
comp55567_c0_seq1	1113	G	A	10	7	0.4118
comp52567_c1_seq1	127	G	A	10	10	0.4762
comp40815_c1_seq1	2289	G	A	7	6	0.4615
comp52441_c0_seq1	1812	G	A	14	6	0.3
comp55632_c0_seq1	349	G	A	57	35	0.3646
comp48361_c0_seq1	2528	G	A	56	34	0.3778
comp51569_c0_seq1	679	G	A	9	4	0.3077
comp52740_c2_seq1	1594	G	A	6	4	0.4
comp48663_c0_seq1	572	G	A	20	13	0.3939
comp42779_c0_seq1	25	G	A	14	6	0.3
comp55319_c0_seq1	3360	G	A	39	23	0.371
comp55520_c1_seq1	434	G	A	31	21	0.4038
comp48807_c0_seq1	1202	G	A	89	61	0.4067
comp48642_c0_seq1	1870	G	A	144	154	0.5168
comp55270_c1_seq1	136	G	A	7	4	0.3636
comp55270_c1_seq1	3683	G	A	11	8	0.4211
comp55797_c0_seq1	5611	G	A	46	21	0.3134
comp52554_c0_seq1	814	G	A	21	15	0.4167
comp52554_c0_seq1	1274	G	A	18	15	0.4545
comp44180_c0_seq1	12	G	A	13	7	0.3182
comp54647_c1_seq1	105	G	A	11	7	0.3684
comp54647_c1_seq1	469	G	A	16	10	0.3704
comp54647_c1_seq1	471	G	A	17	9	0.3462
comp50493_c0_seq1	324	G	A	9	5	0.3571
comp50493_c0_seq1	447	G	A	7	4	0.3636
comp39810_c0_seq1	447	G	A	19	24	0.5581
comp49334_c0_seq1	971	G	A	7	5	0.4167
comp41095_c0_seq1	576	G	A	8	6	0.4
comp53856_c1_seq1	1239	G	A	35	34	0.4928
comp41823_c0_seq1	265	G	A	7	5	0.4167
comp41823_c0_seq1	356	G	A	6	4	0.4
comp52316_c0_seq1	1251	G	A	28	16	0.3636
comp52316_c0_seq1	2939	G	A	342	280	0.4494
comp54350_c1_seq1	2394	G	A	14	8	0.3636
comp53976_c0_seq1	2367	G	A	21	14	0.4
comp49247_c0_seq1	147	G	A	18	13	0.4194
comp54697_c0_seq1	1527	G	A	34	25	0.4237
comp51775_c0_seq1	6079	G	A	38	42	0.525
comp42873_c0_seq1	178	G	A	279	287	0.5071
comp55490_c0_seq1	1721	G	A	14	14	0.4828
comp55490_c0_seq1	1733	G	A	12	11	0.4583
comp55076_c1_seq1	1515	G	A	179	168	0.4841
comp32214_c0_seq1	141	G	A	6	5	0.4545
comp52383_c0_seq1	2451	G	A	20	18	0.36
comp54894_c0_seq1	329	G	A	35	18	0.3396
comp53798_c0_seq1	2946	G	A	7	3	0.3
comp52934_c0_seq1	231	G	A	10	24	0.7059
comp52738_c0_seq1	907	G	A	63	64	0.5039
comp49943_c0_seq1	595	G	A	40	37	0.4805
comp52706_c0_seq1	808	G	A	28	17	0.3778
comp52068_c0_seq1	94	G	A	13	14	0.5185
comp48319_c2_seq1	61	G	A	26	12	0.3158
comp50714_c0_seq1	1062	G	A	17	14	0.4516
comp42936_c0_seq1	571	G	A	1180	1087	0.4793
comp52454_c0_seq1	6595	G	A	27	15	0.3571
comp55284_c2_seq1	390	G	A	6	5	0.4545
comp52025_c0_seq1	871	G	A	12	7	0.3684
comp54205_c1_seq1	401	G	A	21	11	0.3438
comp55103_c0_seq1	1428	G	A	5	7	0.5833
comp53074_c0_seq1	338	G	A	14	17	0.5484
comp55746_c2_seq1	217	G	A	64	34	0.3434
comp53300_c0_seq1	2395	G	A	32	14	0.3043
comp55752_c0_seq1	208	G	A	92	68	0.425
comp55752_c0_seq1	301	G	A	96	48	0.3333
comp55811_c0_seq1	2057	G	A	10	6	0.375
comp55811_c0_seq1	2216	G	A	19	13	0.4062
comp55811_c0_seq1	2348	G	A	19	13	0.4062
comp55811_c0_seq1	2457	G	A	12	7	0.3684
comp54725_c0_seq1	3670	G	A	8	10	0.5
comp51211_c0_seq1	2244	G	A	5	5	0.5
comp55225_c0_seq1	1113	G	A	8	6	0.4286
comp50102_c0_seq1	1377	G	A	279	208	0.4271
comp50102_c0_seq1	1509	G	A	268	205	0.4334
comp24955_c0_seq1	968	G	A	62	74	0.5441
comp51223_c0_seq1	2223	G	A	1132	866	0.4332
comp55725_c0_seq1	255	G	A	13	10	0.4348
comp46241_c0_seq1	143	G	A	36	53	0.5955
comp42498_c0_seq1	797	G	A	33	36	0.5143
comp54942_c0_seq1	349	G	A	12	16	0.5714
comp54942_c0_seq1	407	G	A	5	9	0.6429
comp48190_c0_seq1	701	G	A	16	10	0.3846
comp47835_c0_seq1	2064	G	A	36	30	0.4545
comp53560_c0_seq1	1396	G	A	38	42	0.525
comp54023_c0_seq1	1600	G	A	7	3	0.3
comp50165_c0_seq1	6858	G	A	1861	926	0.3321
comp49199_c0_seq1	113	G	A	18	9	0.3333
comp52553_c1_seq1	1833	G	A	12	12	0.5
comp49831_c0_seq1	973	G	A	437	354	0.4475
comp50280_c0_seq1	452	G	A	12	7	0.3684
comp54082_c0_seq1	548	G	A	38	21	0.3559
comp55691_c1_seq1	937	G	A	12	7	0.3684
comp54368_c0_seq1	3452	G	A	98	66	0.4024
comp48895_c0_seq1	94	G	A	13	7	0.3043
comp52583_c0_seq1	445	G	A	87	45	0.3409
comp52583_c0_seq1	1644	G	A	23	18	0.439
comp54051_c0_seq1	615	G	A	27	25	0.4808
comp54051_c0_seq1	1662	G	A	24	59	0.7108
comp52923_c0_seq1	779	G	A	68	66	0.4925
comp52923_c0_seq1	1684	G	A	51	36	0.36
comp55426_c0_seq1	1392	G	A	52	45	0.4639
comp55426_c0_seq1	4582	G	A	4	13	0.7647
comp45398_c0_seq1	286	G	A	540	391	0.42
comp46176_c0_seq1	1733	G	A	22	13	0.3714
comp49635_c0_seq1	774	G	A	232	189	0.4489
comp42057_c0_seq1	68	G	A	31	21	0.3962
comp53410_c0_seq1	2643	G	A	8	7	0.4375
comp49718_c0_seq1	207	G	A	42	33	0.44
comp51911_c0_seq1	314	G	A	27	13	0.325
comp45268_c0_seq1	228	G	A	11	12	0.5217
comp54585_c0_seq1	952	G	A	31	16	0.3404
comp52145_c0_seq1	2670	G	A	7	4	0.3636
comp44856_c0_seq1	4046	G	A	14	10	0.4167
comp52023_c1_seq1	4084	G	A	20	12	0.375
comp46016_c0_seq1	2863	G	A	55	33	0.3667
comp46732_c0_seq1	769	G	A	91	79	0.4647
comp51142_c0_seq1	189	G	A	9	4	0.3077
comp52310_c0_seq1	1328	G	A	28	18	0.3913
comp48551_c0_seq1	925	G	A	96	64	0.4
comp54188_c1_seq1	581	G	A	92	65	0.414
comp55163_c0_seq1	295	G	A	13	6	0.3158
comp54743_c0_seq1	208	G	A	14	10	0.4167
comp54103_c0_seq1	891	G	A	33	27	0.45
comp50825_c0_seq1	1762	G	A	31	15	0.3261
comp39767_c0_seq1	306	G	A	44	33	0.4286
comp37854_c0_seq1	585	G	A	26	26	0.5
comp48468_c0_seq1	770	G	A	64	65	0.5039
comp53043_c0_seq1	613	G	A	15	10	0.4
comp46062_c1_seq1	1094	G	A	152	110	0.4198
comp44237_c0_seq1	709	G	A	27	15	0.3571
comp49050_c0_seq1	725	G	A	36	21	0.3684
comp47105_c0_seq1	630	G	A	22	14	0.3889
comp44907_c0_seq1	1189	G	A	16	10	0.3846
comp51397_c0_seq1	605	G	A	15	10	0.4
comp47965_c0_seq1	1294	G	A	28	21	0.42
comp48383_c0_seq1	3263	G	A	19	10	0.3448
comp52685_c1_seq1	29	G	A	30	16	0.3404
comp48929_c0_seq1	1330	G	A	63	39	0.3824
comp54038_c0_seq1	2894	G	A	8	5	0.3846
comp50770_c0_seq1	147	G	A	1251	773	0.3645
comp50770_c0_seq1	1140	G	A	1600	1056	0.3974
comp55184_c0_seq1	1506	G	A	20	10	0.3125
comp54817_c0_seq1	2769	G	A	139	77	0.3468
comp54817_c0_seq1	2781	G	A	129	73	0.3614
comp54817_c0_seq1	3786	G	A	49	52	0.4906
comp53294_c0_seq1	1874	G	A	6	4	0.4
comp47332_c0_seq1	171	G	A	15	9	0.375
comp44667_c0_seq1	555	G	A	29	21	0.42
comp49483_c0_seq1	1727	G	A	46	31	0.4026
comp50960_c0_seq1	817	G	A	188	99	0.3414
comp46348_c0_seq1	724	G	A	117	68	0.3656
comp54223_c0_seq1	1900	G	A	13	7	0.35
comp38121_c0_seq1	318	G	A	26	13	0.3333
comp52811_c0_seq1	1896	G	A	12	8	0.4
comp40292_c0_seq1	13	G	A	7	3	0.3
comp50421_c0_seq1	145	G	A	12	6	0.3333
comp44493_c0_seq1	665	G	A	29	19	0.3878
comp49827_c0_seq1	9	G	A	0	14	1
comp49827_c0_seq1	33	G	A	0	27	1
comp48911_c0_seq1	517	G	A	7	8	0.5
comp47058_c0_seq1	2761	G	A	28	20	0.4167
comp55704_c0_seq1	1364	G	A	232	213	0.4692
comp53189_c0_seq1	2408	G	A	12	13	0.52
comp55109_c0_seq1	2994	G	A	42	32	0.4324
comp55109_c0_seq1	6227	G	A	7	6	0.4615
comp53832_c0_seq1	309	G	A	54	33	0.3793
comp48764_c0_seq1	974	G	A	164	110	0.4015
comp45046_c0_seq1	224	G	A	41	33	0.4459
comp49932_c0_seq1	1347	G	A	64	34	0.3469
comp51894_c1_seq1	1327	G	A	17	17	0.4857
comp52902_c0_seq1	2653	G	A	14	13	0.4815
comp50581_c0_seq1	190	G	A	31	16	0.3333
comp55645_c1_seq1	1059	G	A	28	12	0.3
comp55645_c1_seq1	3073	G	A	28	15	0.3488
comp46038_c0_seq1	349	G	A	62	40	0.3922
comp48432_c4_seq1	618	G	A	10	7	0.3889
comp54596_c0_seq1	903	G	A	77	50	0.3937
comp47559_c0_seq1	700	G	A	125	99	0.442
comp55602_c0_seq1	2266	G	A	43	34	0.4359
comp43518_c0_seq1	1523	G	A	5	8	0.6154
comp54900_c0_seq1	1468	G	A	22	21	0.4884
comp54548_c0_seq1	659	G	A	11	5	0.3125
comp55599_c0_seq1	6476	G	A	7	5	0.4167
comp55430_c0_seq1	25	G	A	2	23	0.92
comp55430_c0_seq1	26	G	A	17	9	0.3462
comp55430_c0_seq1	36	G	A	14	9	0.3913
comp49741_c0_seq1	1634	G	A	11	11	0.5
comp51525_c0_seq1	537	G	A	8	6	0.4286
comp51125_c0_seq1	1516	G	A	29	14	0.3256
comp52407_c0_seq1	1486	G	A	17	13	0.4333
comp47288_c0_seq1	267	G	A	91	90	0.4972
comp48819_c0_seq1	1065	G	A	59	53	0.4732
comp51183_c0_seq1	1480	G	A	24	15	0.3846
comp54130_c0_seq1	209	G	A	11	9	0.45
comp55500_c0_seq1	323	G	A	10	6	0.375
comp55288_c0_seq1	2115	G	A	30	21	0.4118
comp42394_c0_seq1	66	G	A	22	34	0.6071
comp53579_c0_seq1	1092	G	A	8	7	0.4667
comp27860_c0_seq1	442	G	A	55	63	0.5339
comp49287_c0_seq1	577	G	A	58	32	0.3556
comp55420_c0_seq1	1620	G	A	18	12	0.3636
comp55438_c1_seq1	594	G	A	155	80	0.3404
comp55438_c1_seq1	603	G	A	134	96	0.4174
comp54417_c0_seq1	3767	G	A	52	52	0.5
comp54218_c0_seq1	2097	G	A	12	10	0.4545
comp45434_c0_seq1	867	G	A	1746	1503	0.462
comp50393_c0_seq1	937	G	A	7	7	0.5
comp55735_c0_seq1	1962	G	A	53	45	0.4592
comp43586_c0_seq1	950	G	A	133	110	0.4527
comp53071_c0_seq1	958	G	A	33	31	0.4844
comp55436_c1_seq1	2907	G	A	15	32	0.6809
comp54987_c0_seq1	1569	G	A	9	6	0.4
comp50278_c0_seq1	706	G	A	129	109	0.458
comp54559_c0_seq1	666	G	A	10	6	0.375
comp55282_c0_seq1	3266	G	A	12	10	0.4545
comp53033_c0_seq1	1322	G	A	13	6	0.3158
comp44908_c0_seq1	133	G	A	7	5	0.4167
comp54633_c0_seq1	2801	G	A	14	11	0.44
comp48704_c0_seq1	905	G	A	21	10	0.3226
comp48584_c0_seq1	264	G	A	183	119	0.394
comp48584_c0_seq1	306	G	A	132	98	0.4261
comp55393_c1_seq1	1188	G	A	7	3	0.3
comp49184_c0_seq1	1962	G	A	44	29	0.3973
comp44988_c0_seq1	143	G	A	17	8	0.32
comp50191_c0_seq1	195	G	A	10	11	0.5238
comp50191_c0_seq1	664	G	A	19	9	0.3214
comp43660_c2_seq1	898	G	A	61	31	0.337
comp55217_c0_seq1	2025	G	A	25	25	0.5
comp54234_c0_seq1	1163	G	A	52	39	0.4286
comp51414_c0_seq1	1518	G	A	12	8	0.4
comp53873_c0_seq1	2172	G	A	49	38	0.4176
comp54639_c0_seq1	1060	G	A	17	12	0.4138
comp55439_c0_seq1	814	G	A	24	13	0.3514
comp55439_c0_seq1	1638	G	A	19	19	0.5
comp55157_c0_seq1	588	G	A	9	8	0.4706
comp29456_c0_seq1	772	G	A	80	52	0.3939
comp51075_c0_seq1	2070	G	A	24	31	0.5636
comp55400_c0_seq1	519	G	A	18	12	0.4
comp53190_c0_seq1	2314	G	A	11	11	0.5
comp48949_c0_seq1	430	G	A	13	12	0.48
comp47916_c0_seq1	1620	G	A	31	36	0.5373
comp51392_c0_seq1	366	G	A	191	120	0.3859
comp51392_c0_seq1	729	G	A	191	138	0.4195
comp55585_c0_seq1	1300	G	A	37	20	0.3509
comp51290_c0_seq1	1608	G	A	21	9	0.3
comp54340_c1_seq1	616	G	A	9	8	0.4706
comp38160_c0_seq1	628	G	A	94	90	0.4891
comp54499_c0_seq1	2136	G	A	6	9	0.6
comp51843_c0_seq1	777	G	A	29	28	0.4912
comp38198_c0_seq1	930	G	A	72	62	0.4627
comp38564_c0_seq1	2262	G	A	378	243	0.3913
comp48828_c1_seq1	1081	G	A	6	8	0.5714
comp51216_c0_seq1	1238	G	A	11	7	0.3889
comp53964_c0_seq1	641	G	A	7	4	0.3636
comp48921_c0_seq1	487	G	A	47	33	0.4125
comp49466_c0_seq1	814	G	A	126	86	0.4057
comp49466_c0_seq1	1106	G	A	84	75	0.4717
comp39883_c0_seq1	1918	G	A	47	37	0.4405
comp54584_c0_seq1	1791	G	A	52	40	0.4348
comp53879_c1_seq1	56	G	A	6	3	0.3
comp55789_c1_seq1	69	G	A	6	4	0.4
comp41468_c0_seq1	554	G	A	5	5	0.5
comp51346_c0_seq1	2123	G	A	13	6	0.3158
comp52127_c2_seq1	807	G	A	15	8	0.3478
comp55143_c1_seq1	231	G	A	97	74	0.4327
comp51588_c0_seq1	1238	G	A	6	8	0.5714
comp39638_c0_seq1	773	G	A	87	48	0.3529
comp55208_c1_seq1	969	G	A	16	13	0.4483
comp50232_c0_seq1	1052	G	A	31	15	0.3261
comp53689_c0_seq1	671	G	A	23	14	0.3784
comp54820_c0_seq1	739	G	A	9	5	0.3571
comp51947_c0_seq1	652	G	A	52	23	0.3067
comp51854_c0_seq1	984	G	A	7	6	0.4615
comp53867_c0_seq1	2374	G	A	41	31	0.4306
comp54794_c0_seq1	2401	G	A	35	26	0.4262
comp49576_c0_seq1	360	G	A	10	8	0.4444
comp48571_c0_seq1	365	G	A	63	58	0.4793
comp52401_c0_seq1	1076	G	A	24	17	0.4146
comp52401_c0_seq1	1678	G	A	22	19	0.4634
comp55357_c1_seq1	2133	G	A	65	30	0.3158
comp55357_c1_seq1	4434	G	A	92	71	0.4011
comp46766_c0_seq1	486	G	A	350	232	0.3986
comp49556_c0_seq1	1629	G	A	28	15	0.3488
comp49556_c0_seq1	2419	G	A	5	8	0.6154
comp22789_c0_seq1	1992	G	A	8	11	0.5789
comp55506_c1_seq1	1810	G	A	65	40	0.381
comp54127_c0_seq1	2556	G	A	80	49	0.3769
comp39680_c0_seq1	2443	G	A	43	32	0.4267
comp52055_c0_seq1	580	G	A	24	13	0.3514
comp45282_c0_seq1	376	G	A	51	32	0.3855
comp53385_c0_seq1	861	G	A	20	12	0.375
comp53385_c0_seq1	882	G	A	18	13	0.4194
comp55423_c0_seq1	488	G	A	101	73	0.4195
comp25857_c0_seq1	449	G	A	82	61	0.4266
comp52114_c0_seq1	1943	G	A	11	6	0.3529
comp53029_c0_seq1	216	G	A	244	122	0.3333
comp55719_c0_seq1	484	G	A	7	4	0.3636
comp55719_c0_seq1	677	G	A	3	10	0.7692
comp28994_c0_seq1	688	G	A	214	97	0.3119
comp53691_c0_seq1	1173	G	A	77	50	0.3937
comp54670_c1_seq1	3834	G	A	22	21	0.4884
comp52039_c0_seq1	1226	G	A	65	36	0.3564
comp51336_c0_seq1	386	G	A	55	65	0.5417
comp48483_c0_seq1	373	G	A	21	14	0.4
comp40695_c0_seq1	381	G	A	24	14	0.3684
comp54492_c1_seq1	868	G	A	67	61	0.4766
comp54492_c1_seq1	1853	G	A	84	50	0.3731
comp55587_c0_seq1	711	G	A	16	13	0.4483
comp55587_c0_seq1	1019	G	A	20	13	0.3939
comp55587_c0_seq1	1126	G	A	9	13	0.5909
comp52406_c0_seq1	545	G	A	8	4	0.3333
comp48789_c0_seq1	1313	G	A	19	23	0.5476
comp50458_c0_seq1	1033	G	A	20	11	0.3548
comp45111_c0_seq1	271	G	A	45	41	0.4767
comp51122_c0_seq1	1432	G	A	49	47	0.4896
comp46724_c0_seq1	683	G	A	74	37	0.3333
comp55643_c0_seq1	4362	G	A	32	23	0.4035
comp55643_c0_seq1	5659	G	A	20	14	0.4118
comp55643_c0_seq1	7197	G	A	27	19	0.413
comp45250_c0_seq1	645	G	A	32	28	0.4667
comp55170_c0_seq1	1382	G	A	5	6	0.5455
comp55170_c0_seq1	2787	G	A	7	5	0.4167
comp30191_c0_seq1	1201	G	A	109	62	0.3605
comp42437_c0_seq1	1886	G	A	10	5	0.3333
comp55338_c0_seq1	624	G	A	10	6	0.375
comp48644_c0_seq1	975	G	A	8	4	0.3333
comp49656_c0_seq1	380	G	A	15	14	0.4667
comp49656_c0_seq1	525	G	A	24	24	0.4615
comp49656_c0_seq1	624	G	A	26	23	0.4694
comp50931_c0_seq1	712	G	A	8	9	0.5294
comp53874_c0_seq1	1876	G	A	13	6	0.3158
comp49252_c0_seq1	1318	G	A	18	8	0.3077
comp52443_c0_seq1	44	G	A	12	14	0.5185
comp55791_c0_seq1	1250	G	A	6	4	0.4
comp52564_c2_seq1	459	G	A	27	13	0.325
comp52564_c2_seq1	463	G	A	29	14	0.3256
comp55815_c0_seq1	3518	G	A	13	11	0.4583
comp54533_c0_seq1	547	G	A	15	9	0.375
comp51599_c0_seq1	3523	G	A	49	33	0.4024
comp27034_c0_seq1	17	G	A	8	6	0.4286
comp27034_c0_seq1	21	G	A	9	6	0.3333
comp54396_c0_seq1	1103	G	A	46	33	0.4177
comp47053_c0_seq1	433	G	A	21	24	0.5333
comp55062_c0_seq1	377	G	A	12	6	0.3158
comp55062_c0_seq1	436	G	A	13	6	0.3158
comp52491_c0_seq1	2091	G	A	5	9	0.6429
comp55078_c0_seq1	1419	G	A	7	3	0.3
comp40292_c1_seq1	595	G	A	16	10	0.3846
comp53795_c2_seq1	24	G	A	0	16	1
comp53795_c2_seq1	35	G	A	0	15	1
comp45121_c0_seq1	19	G	A	5	5	0.4545
comp45121_c0_seq1	26	G	A	8	5	0.3846
comp45121_c0_seq1	37	G	A	10	6	0.375
comp30026_c0_seq1	818	G	A	8	4	0.3333
comp50647_c0_seq1	511	G	A	14	9	0.3913
comp28494_c0_seq1	78	G	A	46	35	0.4268
comp51302_c0_seq1	58	G	A	8	7	0.4118
comp53778_c0_seq1	2649	G	A	15	7	0.3182
comp51884_c1_seq1	613	G	A	5	5	0.5
comp55810_c0_seq1	1582	G	A	49	56	0.5333
comp54871_c0_seq1	368	G	A	13	10	0.4348
comp54871_c0_seq1	1908	G	A	9	9	0.5
comp54228_c2_seq1	1623	G	A	2356	1493	0.3877
comp48566_c0_seq1	407	G	A	25	15	0.375
comp39542_c0_seq1	142	G	A	14	18	0.5455
comp52678_c0_seq1	765	G	A	110	66	0.375
comp52678_c0_seq1	963	G	A	116	98	0.4579
comp51357_c0_seq1	942	G	A	10	9	0.4737
comp46584_c0_seq1	423	G	A	150	89	0.3724
comp52649_c0_seq1	715	G	A	43	26	0.3768
comp52649_c0_seq1	956	G	A	66	44	0.4
comp51575_c0_seq1	1361	G	A	32	26	0.4483
comp51096_c0_seq1	924	G	A	27	25	0.4717
comp51373_c0_seq1	1060	G	A	46	44	0.4889
comp51093_c0_seq1	327	G	A	20	15	0.4286
comp51093_c0_seq1	1124	G	A	19	12	0.3871
comp44437_c0_seq1	910	G	A	11	6	0.3529
comp53226_c0_seq1	1410	G	A	23	10	0.303
comp53226_c0_seq1	1573	G	A	14	14	0.5
comp53999_c0_seq1	2156	G	A	111	77	0.4096
comp53999_c0_seq1	2582	G	A	109	79	0.4202
comp55155_c0_seq1	266	G	A	13	10	0.4348
comp29685_c0_seq1	186	G	A	84	57	0.3958
comp29685_c0_seq1	214	G	A	124	98	0.4395
comp42068_c0_seq1	1049	G	A	16	8	0.3333
comp53581_c0_seq1	392	G	A	64	30	0.3191
comp53854_c0_seq1	7397	G	A	39	32	0.4507
comp55024_c0_seq1	619	G	A	66	54	0.45
comp55024_c0_seq1	666	G	A	60	45	0.4286
comp55024_c0_seq1	891	G	A	115	86	0.4279
comp55024_c0_seq1	967	G	A	106	78	0.4239
comp54181_c0_seq1	1725	G	A	48	40	0.4545
comp54181_c0_seq1	2057	G	A	60	31	0.337
comp52420_c0_seq1	3063	G	A	53	37	0.4111
comp42946_c0_seq1	293	G	A	463	319	0.4079
comp50072_c0_seq1	1036	G	A	19	15	0.4412
comp45003_c0_seq1	390	G	A	249	173	0.41
comp53792_c0_seq1	473	G	A	12	10	0.4545
comp52332_c0_seq1	421	G	A	17	8	0.32
comp38884_c0_seq1	424	G	A	89	52	0.3688
comp44183_c0_seq1	624	G	A	22	26	0.5417
comp54450_c0_seq1	356	G	A	18	9	0.3333
comp54374_c1_seq1	397	G	A	10	6	0.375
comp54374_c1_seq1	1204	G	A	7	5	0.4167
comp54374_c1_seq1	1300	G	A	12	6	0.3333
comp47663_c0_seq1	549	G	A	48	27	0.36
comp47663_c0_seq1	818	G	A	14	11	0.4074
comp53726_c1_seq1	1974	G	A	11	6	0.3529
comp45650_c0_seq1	249	G	A	10	5	0.3333
comp29034_c0_seq1	548	G	A	397	343	0.4623
comp52143_c0_seq1	1454	G	A	12	20	0.625
comp47017_c0_seq1	119	G	A	97	56	0.366
comp54135_c3_seq1	612	G	A	31	20	0.3922
comp55787_c0_seq1	445	G	A	49	23	0.3151
comp55505_c0_seq1	1220	G	A	6	4	0.4
comp29343_c0_seq1	267	G	A	95	63	0.3962
comp22437_c0_seq1	35	G	A	17	15	0.4545
comp52428_c0_seq1	1794	G	A	186	138	0.4259
comp48251_c0_seq1	4015	G	A	23	22	0.4889
comp53238_c1_seq1	6044	G	A	14	11	0.4231
comp52498_c0_seq1	1281	G	A	18	8	0.3077
comp52498_c0_seq1	1584	G	A	22	15	0.4054
comp39462_c0_seq1	1428	G	A	49	31	0.3875
comp54640_c0_seq1	1104	G	A	66	49	0.4261
comp53849_c0_seq1	2297	G	A	16	12	0.4286
comp51544_c0_seq1	275	G	A	17	11	0.3929
comp29609_c0_seq1	969	G	A	77	49	0.3889
comp51632_c0_seq1	359	G	A	10	11	0.5238
comp55476_c0_seq1	8057	G	A	22	11	0.3333
comp48808_c0_seq1	561	G	A	7	5	0.4167
comp52074_c1_seq1	1372	G	A	102	79	0.4365
comp54459_c0_seq1	1287	G	A	9	5	0.3571
comp46103_c0_seq1	862	G	A	125	95	0.4318
comp50559_c1_seq1	28	G	A	35	18	0.3396
comp50559_c1_seq1	232	G	A	114	86	0.43
comp53716_c0_seq1	476	G	A	80	65	0.4452
comp53716_c0_seq1	1573	G	A	67	51	0.4322
comp50777_c0_seq1	561	G	A	21	13	0.3824
comp44976_c0_seq1	1012	G	A	211	123	0.3683
comp55538_c1_seq1	1134	G	A	28	23	0.451
comp53953_c0_seq1	2075	G	A	22	14	0.3889
comp51229_c0_seq1	1519	G	A	117	100	0.4608
comp51229_c0_seq1	1534	G	A	112	66	0.3708
comp51229_c0_seq1	1701	G	A	43	41	0.4881
comp54649_c0_seq1	690	G	A	10	6	0.375
comp54649_c0_seq1	1177	G	A	33	16	0.3265
comp54309_c0_seq1	568	G	A	41	42	0.506
comp42590_c0_seq1	1068	G	A	85	74	0.4625
comp54893_c0_seq1	2202	G	A	19	9	0.3214
comp54893_c0_seq1	3321	G	A	18	15	0.4545
comp53021_c0_seq1	1324	G	A	75	75	0.5
comp50697_c0_seq1	402	G	A	31	16	0.3404
comp49233_c0_seq1	500	G	A	357	326	0.4773
comp55772_c1_seq1	910	G	A	7	13	0.65
comp55772_c1_seq1	1172	G	A	18	9	0.3333
comp55772_c1_seq1	1524	G	A	9	7	0.4375
comp54091_c1_seq1	370	G	A	9	15	0.625
comp54091_c1_seq1	418	G	A	11	5	0.3125
comp54091_c1_seq1	514	G	A	30	13	0.3023
comp54091_c1_seq1	644	G	A	19	11	0.3667
comp52906_c0_seq1	3187	G	A	15	10	0.4
comp52972_c0_seq1	1399	G	A	5	8	0.6154
comp48437_c0_seq1	1147	G	A	6	6	0.5
comp51133_c0_seq1	1716	G	A	15	20	0.5714
comp53845_c1_seq1	785	G	A	173	141	0.449
comp53845_c1_seq1	2678	G	A	143	115	0.4457
comp53908_c0_seq1	911	G	A	15	11	0.4231
comp49745_c0_seq1	324	G	A	31	14	0.3111
comp51390_c0_seq1	858	G	A	9	5	0.3571
comp55382_c1_seq1	154	G	A	9	6	0.4
comp55382_c1_seq1	187	G	A	7	7	0.4375
comp55382_c1_seq1	1200	G	A	10	7	0.4118
comp55788_c0_seq1	1379	G	A	16	14	0.4
comp55788_c0_seq1	1822	G	A	7	5	0.4167
comp55212_c0_seq1	1964	G	A	52	34	0.3953
comp55212_c0_seq1	2701	G	A	22	12	0.3529
comp53747_c0_seq1	829	G	A	8	4	0.3333
comp53747_c0_seq1	853	G	A	8	4	0.3333
comp53747_c0_seq1	859	G	A	9	4	0.3077
comp53215_c0_seq1	1002	G	A	19	22	0.5366
comp53215_c0_seq1	1116	G	A	19	16	0.4571
comp53098_c0_seq1	868	G	A	15	7	0.3182
comp49664_c0_seq1	2028	G	A	6	6	0.5
comp54257_c0_seq1	161	G	A	7	5	0.4167
comp47807_c0_seq1	485	G	A	45	25	0.3571
comp47393_c0_seq1	785	G	A	65	62	0.4882
comp47393_c0_seq1	1163	G	A	59	43	0.4216
comp50773_c0_seq1	606	G	A	52	34	0.3908
comp53337_c0_seq1	731	G	A	54	48	0.4706
comp54812_c0_seq1	207	G	A	6	4	0.4
comp50796_c0_seq1	836	G	A	453	376	0.4536
comp50796_c0_seq1	1098	G	A	171	177	0.5086
comp44413_c0_seq1	156	G	A	13	8	0.381
comp52045_c0_seq1	1894	G	A	33	32	0.4923
comp50564_c0_seq1	435	G	A	14	25	0.625
comp50710_c0_seq1	2636	G	A	16	11	0.4074
comp54555_c0_seq1	258	G	A	4	6	0.6
comp42564_c0_seq1	130	G	A	8	4	0.3333
comp45433_c1_seq1	423	G	A	7	9	0.5625
comp52760_c0_seq1	153	G	A	6	4	0.3333
comp52760_c0_seq1	1039	G	A	34	29	0.4603
comp53984_c0_seq1	1971	G	A	13	17	0.5667
comp53473_c0_seq1	1392	G	A	27	29	0.5179
comp42632_c0_seq1	71	G	A	15	10	0.4
comp53620_c0_seq1	1284	G	A	13	10	0.4348
comp52623_c0_seq1	1855	G	A	14	12	0.4615
comp47377_c0_seq1	576	G	A	70	49	0.4118
comp47464_c0_seq1	413	G	A	17	10	0.3704
comp55819_c0_seq1	1396	G	A	69	30	0.303
comp55819_c0_seq1	3186	G	A	41	33	0.4459
comp55819_c0_seq1	4235	G	A	58	28	0.3256
comp55819_c0_seq1	5147	G	A	44	40	0.4762
comp55819_c0_seq1	6824	G	A	31	15	0.3261
comp55771_c3_seq1	40	G	A	4	8	0.6667
comp55771_c3_seq1	359	G	A	26	12	0.3158
comp49308_c0_seq1	1768	G	A	71	53	0.424
comp43633_c0_seq1	420	G	A	42	40	0.4878
comp51742_c0_seq1	1038	G	A	32	23	0.4182
comp54025_c0_seq1	1530	G	A	53	54	0.5047
comp54025_c0_seq1	2072	G	A	44	42	0.4884
comp54676_c0_seq1	1693	G	A	27	42	0.6
comp52134_c0_seq1	2701	G	A	7	8	0.5333
comp55437_c0_seq1	2366	G	A	7	11	0.6111
comp53113_c0_seq1	653	G	A	32	20	0.3846
comp29607_c0_seq1	1566	G	A	77	50	0.3937
comp53085_c0_seq1	191	G	A	126	86	0.4038
comp53085_c0_seq1	2999	G	A	57	55	0.4911
comp53085_c0_seq1	3446	G	A	31	25	0.4464
comp52042_c0_seq1	780	G	A	76	152	0.6667
comp53070_c0_seq1	1946	G	A	71	53	0.424
comp38700_c1_seq1	498	G	A	24	16	0.381
comp52682_c0_seq1	2169	G	A	23	25	0.5208
comp29610_c0_seq1	245	G	A	4	6	0.6
comp46964_c0_seq1	270	G	A	137	64	0.3184
comp51623_c0_seq1	543	G	A	150	120	0.4444
comp53562_c0_seq1	601	G	A	36	32	0.4706
comp54195_c0_seq1	4170	G	A	65	28	0.3011
comp55326_c0_seq1	6130	G	A	20	16	0.4444
comp52849_c0_seq1	845	G	A	34	25	0.4237
comp52899_c0_seq1	3770	G	A	5	5	0.5
comp54892_c0_seq1	364	G	A	8	5	0.3846
comp43529_c1_seq1	2111	G	A	53	45	0.4592
comp39276_c0_seq1	283	G	A	32	24	0.4286
comp39276_c0_seq1	734	G	A	32	18	0.36
comp37875_c0_seq1	767	G	A	59	35	0.3723
comp53547_c0_seq1	931	G	A	10	5	0.3333
comp38486_c0_seq1	1083	G	A	877	759	0.4631
comp54940_c0_seq1	671	G	A	35	39	0.527
comp54151_c0_seq1	1829	G	A	11	12	0.5217
comp54624_c0_seq1	484	G	A	9	6	0.4
comp51957_c0_seq1	1456	G	A	32	34	0.5152
comp54376_c0_seq1	775	G	A	11	10	0.4762
comp54702_c0_seq1	828	G	A	9	11	0.55
comp48827_c0_seq1	1193	G	A	49	49	0.5
comp49554_c0_seq1	640	G	A	60	66	0.5197
comp54303_c0_seq1	835	G	A	28	19	0.4043
comp51739_c0_seq1	1670	G	A	7	3	0.3
comp54351_c0_seq1	180	G	A	25	18	0.4186
comp39893_c0_seq1	233	G	A	25	16	0.3902
comp45361_c0_seq1	363	G	A	8	6	0.4286
comp45361_c0_seq1	419	G	A	6	8	0.5714
comp49598_c0_seq1	2405	G	A	11	5	0.3125
comp55056_c0_seq1	833	G	A	11	14	0.5385
comp51628_c0_seq1	1242	G	A	162	107	0.3978
comp48488_c0_seq1	619	G	A	32	172	0.8431
comp29028_c0_seq1	319	G	A	50	40	0.4444
comp51590_c0_seq1	2122	G	A	18	17	0.4722
comp20063_c0_seq1	226	G	A	22	12	0.3529
comp47510_c0_seq1	798	G	A	10	8	0.4444
comp43135_c0_seq1	833	G	A	310	280	0.4738
comp52173_c0_seq1	376	G	A	5	5	0.5
comp47076_c0_seq1	89	G	A	24	13	0.3333
comp54475_c0_seq1	945	G	A	15	28	0.6512
comp53614_c0_seq1	211	G	A	33	24	0.4211
comp53614_c0_seq1	1780	G	A	20	22	0.5238
comp53511_c0_seq1	1994	G	A	19	10	0.3448
comp47944_c1_seq1	1021	G	A	8	13	0.619
comp55281_c0_seq1	3256	G	A	22	15	0.4054
comp55281_c0_seq1	5690	G	A	14	11	0.44
comp50333_c0_seq1	510	G	A	21	17	0.4474
comp47221_c0_seq1	1026	G	A	22	16	0.4211
comp46952_c0_seq1	102	G	A	600	422	0.4121
comp51485_c0_seq1	752	G	A	27	24	0.4706
comp51485_c0_seq1	1697	G	A	73	43	0.3707
comp48012_c0_seq1	791	G	A	10	9	0.45
comp45624_c0_seq1	438	G	A	52	44	0.4583
comp54823_c0_seq1	1469	G	A	38	27	0.4154
comp52808_c0_seq1	1778	G	A	91	76	0.4551
comp55711_c0_seq1	189	G	A	14	6	0.3
comp55711_c0_seq1	500	G	A	16	12	0.4286
comp55711_c0_seq1	569	G	A	19	9	0.3214
comp44811_c0_seq1	2047	G	A	27	19	0.413
comp48848_c0_seq1	102	G	A	10	5	0.3125
comp55607_c0_seq1	1398	G	A	34	21	0.3818
comp55607_c0_seq1	2440	G	A	45	23	0.3382
comp55607_c0_seq1	2470	G	A	63	36	0.3636
comp55607_c0_seq1	2632	G	A	34	26	0.4333
comp53262_c0_seq1	831	G	A	28	15	0.3488
comp25782_c0_seq1	513	G	A	49	38	0.4368
comp53171_c0_seq1	881	G	A	31	21	0.4038
comp53171_c0_seq1	1007	G	A	21	18	0.4615
comp51167_c0_seq1	89	G	A	7	4	0.3077
comp54828_c1_seq1	733	G	A	1224	1115	0.4767
comp53886_c0_seq1	1412	G	A	26	12	0.3158
comp52759_c0_seq1	3280	G	A	26	26	0.5
comp55552_c3_seq1	2932	G	A	39	20	0.339
comp55552_c3_seq1	9219	G	A	130	120	0.48
comp53428_c0_seq1	2124	G	A	52	39	0.4286
comp53428_c0_seq1	2398	G	A	67	49	0.4224
comp46941_c0_seq1	364	G	A	104	69	0.3988
comp48206_c0_seq1	1955	G	A	12	17	0.5484
comp55497_c0_seq1	4037	G	A	14	7	0.3333
comp43487_c0_seq1	980	G	A	50	22	0.3056
comp24829_c0_seq1	275	G	A	45	28	0.3836
comp48399_c0_seq1	1008	G	A	30	19	0.3878
comp42729_c0_seq1	53	G	A	33	31	0.4769
comp42729_c0_seq1	110	G	A	29	66	0.6875
comp54003_c0_seq1	2530	G	A	41	21	0.3387
comp50602_c0_seq1	1833	G	A	7	3	0.3
comp38637_c0_seq1	888	G	A	77	59	0.4338
comp52346_c0_seq1	2655	G	A	6	5	0.4545
comp49093_c0_seq1	178	G	A	33	17	0.34
comp55637_c0_seq1	2207	G	A	21	22	0.5116
comp54724_c0_seq1	411	G	A	16	13	0.4333
comp54724_c0_seq1	686	G	A	21	23	0.5227
comp38156_c0_seq1	40	G	A	26	17	0.3953
comp49923_c0_seq1	513	G	A	14	7	0.3333
comp55321_c0_seq1	1556	G	A	11	9	0.45
comp53217_c0_seq1	940	G	A	68	62	0.4769
comp53045_c0_seq1	854	G	A	71	38	0.3486
comp55594_c2_seq1	2386	G	A	12	8	0.4
comp55594_c2_seq1	3159	G	A	11	15	0.5769
comp55594_c2_seq1	6553	G	A	22	29	0.5686
comp47121_c0_seq1	1074	G	A	1159	946	0.4437
comp47121_c0_seq1	1425	G	A	1191	859	0.4174
comp53353_c2_seq1	4777	G	A	96	55	0.3642
comp55119_c0_seq1	1524	G	A	23	17	0.425
comp55119_c0_seq1	6106	G	A	6	4	0.4
comp51907_c0_seq1	224	G	A	12	6	0.3333
comp51907_c0_seq1	546	G	A	25	13	0.3333
comp55506_c0_seq1	418	G	A	63	28	0.3043
comp52418_c0_seq1	643	G	A	26	17	0.3953
comp52418_c0_seq1	2229	G	A	21	9	0.3
comp42158_c0_seq1	1724	G	A	62	38	0.38
comp54201_c0_seq1	636	G	A	12	10	0.4167
comp51990_c0_seq1	1749	G	A	137	93	0.4026
comp38018_c1_seq1	506	G	A	31	24	0.4364
comp46844_c0_seq1	1003	G	A	72	50	0.4098
comp46844_c0_seq1	1070	G	A	91	49	0.35
comp29121_c0_seq1	1059	G	A	4	9	0.6923
comp54814_c0_seq1	173	G	A	6	4	0.4
comp54814_c0_seq1	667	G	A	6	6	0.5
comp54325_c0_seq1	213	G	A	12	17	0.5862
comp47129_c0_seq1	1147	G	A	208	143	0.4074
comp51832_c0_seq1	1486	G	A	23	21	0.4773
comp54879_c0_seq1	421	G	A	12	9	0.4286
comp52674_c0_seq1	806	G	A	59	41	0.41
comp53943_c0_seq1	368	G	A	6	4	0.3636
comp53288_c0_seq1	454	G	A	13	9	0.4091
comp53288_c0_seq1	768	G	A	8	4	0.3333
comp53518_c0_seq1	884	G	A	445	204	0.3124
comp54857_c0_seq1	1678	G	A	16	7	0.3043
comp54125_c0_seq1	146	G	A	8	4	0.3333
comp54125_c0_seq1	1008	G	A	26	14	0.35
comp54125_c0_seq1	1327	G	A	29	27	0.4737
comp49004_c0_seq1	20	G	A	7	3	0.3
comp53803_c0_seq1	2076	G	A	12	14	0.4828
comp55675_c1_seq1	1876	G	A	16	11	0.4074
comp55675_c1_seq1	2814	G	A	12	11	0.4783
comp38265_c0_seq1	366	G	A	80	50	0.3846
comp51959_c0_seq1	802	G	A	22	23	0.5111
comp54993_c0_seq1	1300	G	A	12	6	0.3333
comp42206_c0_seq1	1705	G	A	29	21	0.42
comp48144_c0_seq1	286	G	A	63	54	0.4615
comp44870_c0_seq1	399	G	A	48	43	0.4725
comp54304_c0_seq1	1598	G	A	31	20	0.3922
comp47816_c0_seq1	733	G	A	36	28	0.4375
comp52577_c0_seq1	552	G	A	65	38	0.3689
comp51200_c0_seq1	1461	G	A	66	53	0.4454
comp48889_c0_seq1	211	G	A	10	5	0.3333
comp51286_c0_seq1	365	G	A	45	31	0.4079
comp53925_c0_seq1	706	G	A	2373	2007	0.4031
comp43149_c0_seq1	2917	G	A	179	119	0.3993
comp53805_c0_seq1	1879	G	A	16	9	0.36
comp50625_c0_seq1	1477	G	A	7	3	0.3
comp49465_c0_seq1	821	G	A	107	57	0.3476
comp54319_c0_seq1	280	G	A	16	13	0.4483
comp54319_c0_seq1	284	G	A	16	12	0.4138
comp52176_c0_seq1	471	G	A	59	28	0.3218
comp52176_c0_seq1	579	G	A	87	40	0.315
comp52162_c0_seq1	1076	G	A	26	19	0.4222
comp54491_c0_seq1	4632	G	A	32	32	0.5
comp54491_c0_seq1	5298	G	A	37	23	0.3833
comp29239_c0_seq1	253	G	A	31	38	0.5507
comp54889_c0_seq1	2710	G	A	13	9	0.4091
comp44135_c0_seq1	482	G	A	27	26	0.4906
comp49150_c0_seq1	172	G	A	646	397	0.3806
comp44925_c0_seq1	262	G	A	16	13	0.4483
comp52447_c0_seq1	592	G	A	61	27	0.3068
comp52447_c0_seq1	658	G	A	70	44	0.386
comp52447_c0_seq1	714	G	A	73	48	0.3967
comp49820_c0_seq1	1019	G	A	91	63	0.4091
comp55712_c0_seq1	1196	G	A	18	9	0.3333
comp51952_c0_seq1	1147	G	A	7	4	0.3636
comp54978_c0_seq1	317	G	A	4	28	0.8485
comp54978_c0_seq1	2356	G	A	8	4	0.3333
comp45575_c0_seq1	721	G	A	9	4	0.3077
comp55695_c0_seq1	7176	G	A	35	27	0.4355
comp52061_c0_seq1	368	G	A	118	72	0.3789
comp30007_c0_seq1	521	G	A	85	39	0.3145
comp54568_c1_seq1	2581	G	A	7	5	0.4167
comp50413_c0_seq1	1910	G	A	19	12	0.3871
comp38442_c0_seq1	486	G	A	267	174	0.3946
comp52779_c0_seq1	908	G	A	26	15	0.3659
comp55641_c0_seq1	7566	G	A	18	13	0.4194
comp55641_c0_seq1	16609	G	A	50	56	0.5283
comp55484_c2_seq1	8858	G	A	7	5	0.4167
comp42474_c0_seq1	434	G	A	36	22	0.3793
comp55778_c1_seq1	213	G	A	15	8	0.3478
comp55778_c1_seq1	875	G	A	26	17	0.3953
comp54789_c2_seq1	131	G	A	5	6	0.5455
comp55536_c0_seq1	3604	G	A	6	4	0.4
comp52140_c1_seq1	69	G	A	35	19	0.3519
comp53229_c0_seq1	166	G	A	6	6	0.5
comp54144_c0_seq1	1162	G	A	25	22	0.4681
comp51763_c0_seq1	1656	G	A	32	27	0.4576
comp51763_c0_seq1	2837	G	A	23	16	0.4103
comp54278_c0_seq1	1369	G	A	273	273	0.4991
comp45884_c0_seq1	360	G	A	5	5	0.5
comp48797_c0_seq1	785	G	A	33	24	0.4211
comp51423_c0_seq1	421	G	A	105	68	0.3931
comp51423_c0_seq1	639	G	A	132	112	0.4571
comp45239_c0_seq1	1858	G	A	71	51	0.418
comp54287_c0_seq1	1532	G	A	138	66	0.3235
comp52481_c0_seq1	509	G	A	9	4	0.3077
comp48366_c0_seq1	1824	G	A	8	6	0.4286
comp45282_c1_seq1	786	G	A	18	8	0.3077
comp49436_c0_seq1	518	G	A	11	6	0.3529
comp52701_c0_seq1	737	G	A	40	34	0.4595
comp52701_c0_seq1	1151	G	A	55	57	0.5089
comp52701_c0_seq1	1180	G	A	63	61	0.4919
comp52701_c0_seq1	1234	G	A	49	40	0.4494
comp52701_c0_seq1	1657	G	A	25	13	0.3421
comp54705_c0_seq1	944	G	A	32	23	0.4182
comp40866_c0_seq1	789	G	A	9	7	0.4375
comp50398_c0_seq1	675	G	A	55	56	0.5
comp48658_c0_seq1	637	G	A	7	4	0.3636
comp54860_c1_seq1	35	G	A	1	10	0.9091
comp46633_c0_seq1	964	G	A	7	9	0.5625
comp47155_c0_seq1	4267	G	A	10	9	0.4737
comp55781_c0_seq1	1727	G	A	3	8	0.7273
comp39126_c1_seq1	19	G	A	8	4	0.3333
comp53125_c0_seq1	2491	G	A	5	5	0.5
comp55057_c0_seq1	178	G	A	39	30	0.411
comp30096_c0_seq1	1201	G	A	62	70	0.5303
comp54199_c0_seq1	2222	G	A	2211	1056	0.3228
comp54199_c0_seq1	2242	G	A	2062	1044	0.3262
comp45942_c0_seq1	219	G	A	11	13	0.5417
comp47963_c1_seq1	232	G	A	6	4	0.4
comp37828_c0_seq1	403	G	A	130	68	0.3434
comp29522_c0_seq1	975	G	A	131	91	0.4099
comp45481_c0_seq1	1001	G	A	27	28	0.5091
comp53134_c0_seq1	3564	G	A	57	39	0.4062
comp54426_c0_seq1	1404	G	A	34	27	0.4426
comp54426_c0_seq1	3569	G	A	39	37	0.4868
comp54426_c0_seq1	3897	G	A	59	42	0.4158
comp54426_c0_seq1	4262	G	A	75	84	0.5283
comp54426_c0_seq1	5076	G	A	90	58	0.3919
comp49812_c0_seq1	504	G	A	9	5	0.3571
comp50500_c0_seq1	2171	G	A	11	7	0.3889
comp50500_c0_seq1	2616	G	A	12	8	0.4
comp51746_c1_seq1	340	G	A	43	31	0.4189
comp51746_c1_seq1	2358	G	A	52	39	0.4286
comp48986_c0_seq1	759	G	A	11	5	0.3125
comp48380_c0_seq1	1610	G	A	57	36	0.383
comp48380_c0_seq1	1694	G	A	77	58	0.4296
comp51132_c0_seq1	254	G	A	9	4	0.3077
comp53794_c2_seq1	3356	G	A	9	4	0.3077
comp53990_c1_seq1	1619	G	A	30	19	0.3878
comp52533_c0_seq1	811	G	A	57	27	0.3214
comp55652_c1_seq1	125	G	A	15	11	0.4074
comp55652_c1_seq1	1217	G	A	6	32	0.8421
comp43052_c0_seq1	821	G	A	34	23	0.3966
comp53986_c0_seq1	367	G	A	124	97	0.4389
comp53986_c0_seq1	763	G	A	107	83	0.4301
comp55409_c0_seq1	2991	G	A	5	5	0.5
comp55409_c0_seq1	5019	G	A	8	10	0.5556
comp52831_c0_seq1	271	G	A	7	5	0.4167
comp52831_c0_seq1	1431	G	A	29	17	0.3696
comp52410_c0_seq1	438	G	A	5	10	0.6667
comp55371_c2_seq1	1633	G	A	24	21	0.4667
comp55648_c0_seq1	1002	G	A	11	5	0.3125
comp52695_c0_seq1	926	G	A	19	19	0.5
comp45153_c0_seq1	572	G	A	15	14	0.4828
comp52243_c0_seq1	488	G	A	18	9	0.3333
comp52243_c0_seq1	892	G	A	26	15	0.3659
comp54561_c0_seq1	426	G	A	8	13	0.619
comp55608_c0_seq1	5381	G	A	22	24	0.5217
comp38660_c0_seq1	171	G	A	60	50	0.4545
comp46042_c0_seq1	831	G	A	43	19	0.3016
comp55167_c0_seq1	690	G	A	8	4	0.3333
comp49556_c1_seq1	413	G	A	14	10	0.4167
comp43254_c0_seq1	1208	G	A	66	46	0.4107
comp54964_c0_seq1	2037	G	A	16	7	0.3043
comp55628_c0_seq1	303	G	A	6	5	0.4545
comp53743_c0_seq1	749	G	A	128	107	0.4553
comp48435_c0_seq1	992	G	A	13	10	0.4348
comp53944_c0_seq1	796	G	A	11	9	0.4286
comp53944_c0_seq1	2077	G	A	10	6	0.375
comp48509_c0_seq1	1273	G	A	278	220	0.4391
comp48509_c0_seq1	1370	G	A	114	73	0.3842
comp30175_c0_seq1	100	G	A	25	17	0.4048
comp43522_c0_seq1	848	G	A	110	76	0.4086
comp45956_c0_seq1	1289	G	A	99	75	0.431
comp53049_c0_seq1	1845	G	A	48	37	0.4353
comp54500_c0_seq1	884	G	A	7	3	0.3
comp50099_c0_seq1	318	G	A	9	4	0.3077
comp52059_c0_seq1	214	G	A	21	18	0.4615
comp52059_c0_seq1	625	G	A	55	59	0.5175
comp54179_c0_seq1	1222	G	A	123	72	0.3692
comp47738_c0_seq1	440	G	A	9	11	0.55
comp52217_c0_seq1	3256	G	A	34	17	0.3333
comp54263_c0_seq1	1476	G	A	4	8	0.6667
comp53592_c0_seq1	4134	G	A	27	18	0.4
comp54610_c1_seq1	3749	G	A	43	23	0.3433
comp43899_c0_seq1	369	G	A	15	8	0.3333
comp42251_c0_seq1	1717	G	A	10	13	0.5652
comp55448_c0_seq1	2110	G	A	25	16	0.3902
comp52289_c0_seq1	1288	G	A	17	12	0.4138
comp52289_c0_seq1	1747	G	A	31	16	0.3333
comp51457_c0_seq1	2159	G	A	6	8	0.5714
comp49487_c0_seq1	1425	G	A	7	7	0.5
comp51634_c0_seq1	1243	G	A	25	29	0.5273
comp44997_c0_seq1	773	G	A	94	74	0.4405
comp55479_c1_seq1	597	G	A	7	5	0.4167
comp55479_c1_seq1	1974	G	A	15	10	0.4
comp46263_c0_seq1	505	G	A	185	188	0.504
comp49198_c0_seq1	129	G	A	193	138	0.4169
comp49198_c0_seq1	656	G	A	104	87	0.4555
comp48416_c0_seq1	367	G	A	15	14	0.4828
comp54833_c0_seq1	1716	G	A	23	13	0.3611
comp52214_c0_seq1	1328	G	A	27	22	0.449
comp28479_c0_seq1	517	G	A	304	188	0.3821
comp52356_c0_seq1	1862	G	A	113	100	0.4695
comp52265_c0_seq1	1822	G	A	8	7	0.4667
comp51494_c0_seq1	322	G	A	10	5	0.3333
comp54252_c0_seq1	5307	G	A	72	47	0.395
comp37767_c0_seq1	1042	G	A	17	11	0.3929
comp45123_c1_seq1	112	G	A	4	6	0.6
comp54313_c0_seq1	2873	G	A	4	15	0.7895
comp54313_c0_seq1	2903	G	A	10	10	0.4762
comp54313_c0_seq1	3091	G	A	27	26	0.4815
comp55408_c0_seq1	412	G	A	16	10	0.3846
comp55408_c0_seq1	414	G	A	15	11	0.4231
comp51508_c0_seq1	414	G	A	39	27	0.4091
comp54146_c0_seq1	510	G	A	17	8	0.3077
comp48016_c0_seq1	521	G	A	8	5	0.3846
comp49398_c0_seq1	479	G	A	29	28	0.4828
comp53814_c0_seq1	1014	G	A	6	5	0.4545
comp54923_c1_seq1	827	G	A	6	4	0.4
comp46984_c0_seq1	485	G	A	72	77	0.5168
comp46984_c0_seq1	1651	G	A	70	44	0.386
comp55044_c0_seq1	1694	G	A	7	6	0.4286
comp55515_c0_seq1	1628	G	A	9	4	0.3077
comp54582_c0_seq1	673	G	A	31	33	0.5156
comp50974_c0_seq1	248	G	A	7	7	0.5
comp55716_c0_seq1	2160	G	A	124	87	0.4104
comp52416_c0_seq1	1075	G	A	36	28	0.4375
comp52944_c0_seq1	1739	G	A	72	54	0.4252
comp55251_c0_seq1	1423	G	A	5	8	0.6154
comp55251_c0_seq1	2723	G	A	7	4	0.3636
comp55563_c0_seq1	2328	G	A	48	22	0.3143
comp53611_c0_seq1	1270	G	A	14	6	0.3
comp53611_c0_seq1	1600	G	A	27	19	0.413
comp38611_c0_seq1	1086	G	A	50	41	0.4505
comp51162_c0_seq1	959	G	A	367	334	0.4765
comp45195_c0_seq1	1330	G	A	14	19	0.5758
comp45841_c0_seq1	1031	G	A	32	14	0.3043
comp55559_c0_seq1	273	G	A	138	120	0.4598
comp52596_c0_seq1	5510	G	A	15	7	0.3182
comp50383_c1_seq1	471	G	A	25	21	0.4565
comp52345_c0_seq1	164	G	A	69	56	0.4375
comp52345_c0_seq1	328	G	A	14	10	0.4167
comp52345_c0_seq1	1024	G	A	109	94	0.4631
comp52345_c0_seq1	2153	G	A	79	50	0.3876
comp53755_c0_seq1	1640	G	A	63	55	0.4661
comp52254_c0_seq1	369	G	A	9	6	0.4
comp44105_c0_seq1	1623	G	A	42	34	0.4474
comp55139_c1_seq1	1271	G	A	8	9	0.5294
comp55139_c1_seq1	1285	G	A	11	12	0.5217
comp52239_c0_seq1	436	G	A	54	57	0.5135
comp54285_c0_seq1	1271	G	A	6	4	0.4
comp55530_c0_seq1	683	G	A	5	10	0.6667
[truncated: 14,683 more rows]
